# Supplementary material for: Reaction blueprints and logical control flow for parallelized chiral synthesis in the Chemputer
Source: Nat Commun. 2024 Nov 26;15:10261. doi: 10.1038/s41467-024-54238-6 (PMC11599859; doi:10.1038/s41467-024-54238-6)
Supplement: Supplementary file 3 — Supplementary Data 1 [file 41467_2024_54238_MOESM3_ESM.zip]

Archive with 37 entries (37 files):
- (S)-Cat-1.json
- (S)-Cat-1.xdl
- (S)-Cat-1.xdlexe
- (S)-Cat-2.json
- (S)-Cat-2.xdl
- (S)-Cat-2.xdlexe
- (S)-Cat-3.json
- (S)-Cat-3.xdl
- (S)-Cat-3.xdlexe
- 1a.json
- 1a.xdl
- 1a.xdlexe
- 1b.json
- 1b.xdl
- 1b.xdlexe
- 2.json
- 2.xdl
- 2.xdlexe
- 4.json
- 4.xdl
- 4.xdlexe
- 5.json
- 5.xdl
- 5.xdlexe
- 6.json
- 6.xdl
- 6.xdlexe
- 7.json
- 7.xdl
- 7.xdlexe
- 8.json
- 8.xdl
- 8.xdlexe
- 9a Recycling.json
- 9a Recycling.xdl
- 9a-d Recycling library.json
- 9a-d Recycling library.xdl
