# Supplementary material for: Reaction blueprints and logical control flow for parallelized chiral synthesis in the Chemputer
Source: Nat Commun. 2024 Nov 26;15:10261. doi: 10.1038/s41467-024-54238-6 (PMC11599859; doi:10.1038/s41467-024-54238-6)
Supplement: Supplementary file 3 — Supplementary Data 1 [file 41467_2024_54238_MOESM3_ESM.zip › (S)-Cat-3.xdl]

<XDL>
<Blueprint id="GrignardAddition">
    <Hardware>
      <Component id='reactor' type='reactor' />
      <!-- <Component id='proline_flask' type='reactor' /> -->
      <Component id='separator' type='separator' />
      <Component id='rotavap' type='rotavap' />
      <Component id='cartridge_mgso4' type='cartridge' />
    </Hardware>

    <Reagents>
        <Reagent id="aryl_halide" />
        <Reagent id="proline" />
        <Reagent id="magnesium_reagent"/>

        <Reagent id="extraction_solvent"/>
        <Reagent name="aq. nh4cl"/>
        <Reagent name='tetrahydrofuran' />
        <Reagent name='water' />
    </Reagents>

    <Parameters>
        <Parameter id="grignard_formation_time" type="time" value='15 min'/>
        <Parameter id="reaction_time" type="time" value="180 min"/>
    </Parameters>

    <Procedure>
      <ResetHandling solvent='tetrahydrofuran' />
      <Add
        vessel='reactor'
        reagent='aryl_halide'
        amount='2.1 eq.'
        priming_volume='1.5 mL'
        aspiration_speed='10'
        flush_solvent='tetrahydrofuran'
        flush_solvent_volume='5 mL'
      />

      <Add
        vessel='reactor'
        reagent='magnesium_reagent'
        amount='2.2 eq.'
        stir='True'
        priming_volume='1.5 mL'
        aspiration_speed='10'
        time='5 min'
        flush_solvent='tetrahydrofuran'
        flush_solvent_volume='3 mL'
      />

      <Stir
        vessel='reactor'
        param.time='grignard_formation_time'
      />

      <Add
        vessel='reactor'
        reagent='proline'
        amount='1.0 eq.'
        aspiration_speed='10'
        dispense_speed='5'
        stir='True'
        flush_solvent='tetrahydrofuran'
        flush_solvent_volume='5 mL'
        priming_volume='1.5 mL'
      />

      <Stir
        vessel='reactor'
        param.time='reaction_time'
      />

      <Add
        vessel="reactor"
        reagent="aq. nh4cl"
        volume="25 mL"
        stir="True"
        stir_speed='400'
      />

      <Add
        vessel="reactor"
        reagent="water"
        volume="15 mL"
        stir="True"
        stir_speed='400'
      />

      <Transfer
        from_vessel="reactor"
        to_vessel="separator"
        volume="all"
        flush_tubing="True"
      />

      <Repeat repeats='2'>
        <Add
          vessel="reactor"
          reagent="extraction_solvent"
          volume="20"
          prime_n_times="0"
          stir="True"
          stir_speed="350"
        />
        <Add
          vessel="reactor"
          reagent="water"
          volume="10"
          prime_n_times="0"
          stir="True"
          stir_speed="350"
        />
        <Transfer
          from_vessel="reactor"
          to_vessel="separator"
          volume="all"
          flush_tubing="True"
        />
      </Repeat>

        <Separate
          purpose="extract"
          from_vessel="separator"
          separation_vessel="separator"
          to_vessel="separator"
          product_phase="bottom"
          solvent="extraction_solvent"
          solvent_volume="40 mL"
          repeats="2"
          remove_dead_volume="False"
        />

        <Transfer
          from_vessel='separator'
          to_vessel='rotavap'
          volume='all'
          through_cartridge='cartridge_mgso4'
          move_speed='10'
          rinsing_solvent='extraction_solvent'
          rinsing_volume='30 mL'
        />

        <ResetHandling solvent='extraction_solvent' />

        <Evaporate
          vessel="rotavap"
          temp="40°C"
          time="60 mins"
          mode="auto"
        />

        <Evaporate
          vessel="rotavap"
          temp="40°C"
          pressure="1 mbar"
          time="15 mins"
          mode="manual"
        />

    </Procedure>
</Blueprint>

<Blueprint id="BocDeprotection">
    <Hardware>
        <Component id='reactor' type='reactor'/>
        <Component id='separator' type='separator'/>
        <Component id='prolinol_source' type='flask'/>
        <Component id='rotavap' type='rotavap' />
        <Component id='cartridge_mgso4' type='cartridge' />
    </Hardware>

    <Reagents>
      <Reagent id="prolinol" />
      <Reagent id='acid' />
      <Reagent name='ch2cl2' />
      <Reagent name='methanol' />
      <Reagent name='water' />
      <Reagent name='brine' />
      <Reagent name='naoh' concentration='2.5 mol/l' />
    </Reagents>

    <Procedure>

      <Repeat repeats="2">
        <Dissolve
          vessel='prolinol_source'
          solvent='ch2cl2'
          volume='15 mL'
          time='5 min'
        />
        <Transfer
          from_vessel="prolinol_source"
          to_vessel="reactor"
          volume="30 mL"
          aspiration_speed='10'
          flush_tubing="True" />
      </Repeat>

      <Add
        vessel='reactor'
        reagent='acid'
        amount='6 eq.'
        stir='True'
        aspiration_speed='10'
      />

      <Stir
        vessel='reactor'
        time='3 h'
        queue='reaction'
      />

      <!-- <CleanVessel
        vessel='rotavap'
        solvent='methanol'
        volume='30 mL'
        dry='False'
        repeats='1'
        queue='cleaning'
      /> -->

      <CleanVessel
        vessel='rotavap'
        solvent='ch2cl2'
        volume='30 mL'
        dry='False'
        repeats='1'
        queue='cleaning'
      />

      <Add
        vessel='reactor'
        reagent='naoh'
        amount='10 eq.'
        stir='True'
      />

      <Add
        vessel='reactor'
        reagent='water'
        amount='50 mL'
        stir='True'
      />

      <Add
        vessel='reactor'
        reagent='ch2cl2'
        amount='30 mL'
        stir='True'
      />

      <Stir
        vessel='reactor'
        time='10 min'
        stir_speed='600'
      />

       <Transfer
        from_vessel='reactor'
        to_vessel='separator'
        volume='all'
        rinsing_solvent='ch2cl2'
        rinsing_volume='30 mL'
        rinsing_repeats='1'
      />

      <Separate
        purpose='extract'
        from_vessel='separator'
        separation_vessel='separator'
        to_vessel='separator'
        product_phase='bottom'
        solvent='ch2cl2'
        solvent_volume='40 mL'
        repeats='2'
      />

      <Separate
        purpose='wash'
        from_vessel='separator'
        separation_vessel='separator'
        to_vessel='separator'
        product_phase='bottom'
        solvent='brine'
        solvent_volume='40 mL'
        repeats='2'
      />

      <Transfer
        from_vessel='separator'
        to_vessel='rotavap'
        volume='all'
        through_cartridge='cartridge_mgso4'
        move_speed='10'
        rinsing_solvent='ch2cl2'
        rinsing_volume='30 mL'
      />

      <ResetHandling solvent='methanol' volume='10 mL' />
      <ResetHandling solvent='ch2cl2'  volume='10 mL'/>

      <Evaporate
        vessel='rotavap'
        temp='40'
        mode='auto'
      />

      <Evaporate
        vessel='rotavap'
        temp='50'
        pressure='1 mbar'
        time='60 min'
        mode='manual'
      />

    </Procedure>
</Blueprint>

<Blueprint id="TmsProtection">
  <Hardware>
    <Component id='reactor' type='reactor' />
    <Component id='separator' type='separator' />
    <Component id='rotavap' type='rotavap' />
    <Component id='cartridge_mgso4' type='cartridge' />
    <Component id='prolinol_source' type='flask'/>
  </Hardware>

  <Reagents>
    <Reagent id='prolinol' role='reagent' />
    <Reagent id='tms_reagent' role='reagent' />
    <Reagent id='base' role='reagent'/>
    <Reagent name='ch2cl2' role='solvent' />
    <Reagent name='nahco3' role='solvent' />
  </Reagents>

  <Procedure>
    <Repeat repeats='2'>
      <Add
        vessel='prolinol_source'
        reagent='ch2cl2'
        volume='20 mL'
        stir='True'
      />
      <Transfer
        from_vessel='prolinol_source'
        to_vessel='reactor'
        volume='all'
        flush_tubing='True'
      />
    </Repeat>

    <Add
      vessel='reactor'
      reagent='base'
      amount='3.0 eq.'
      time='5 min'
      flush_solvent='ch2cl2'
      flush_solvent_volume='3 mL'
      stir='True'
      priming_volume='1.5 mL'
      aspiration_speed='10'
    />

    <Add
      vessel='reactor'
      reagent='tms_reagent'
      amount='2.5 eq.'
      time='5 min'
      flush_solvent='ch2cl2'
      flush_solvent_volume='3 mL'
      stir='True'
      priming_volume='1.5 mL'
      aspiration_speed='10'
    />

    <Stir
      vessel='reactor'
      time='16 h'
      queue='reaction'
    />


    <CleanVessel
      vessel='rotavap'
      solvent='ch2cl2'
      volume='30 mL'
      dry='False'
      repeats='1'
      queue='cleaning'
    />

    <Transfer
      from_vessel='reactor'
      to_vessel='separator'
      volume='all'
      rinsing_solvent='ch2cl2'
      rinsing_volume='20 mL'
      rinsing_repeats='2'
    />

    <Separate
      purpose='wash'
      from_vessel='separator'
      separation_vessel='separator'
      to_vessel='separator'
      solvent='nahco3'
      solvent_volume='80 mL'
      repeats='2'
      product_phase='bottom'
    />

    <Transfer
      from_vessel='separator'
      to_vessel='rotavap'
      volume='all'
      through_cartridge='cartridge_mgso4'
      move_speed='10'
      rinsing_solvent='ch2cl2'
      rinsing_volume='30 mL'
      rinsing_repeats='1'
    />

    <ResetHandling solvent='ch2cl2' />

    <Evaporate
      vessel='rotavap'
      temp='40'
      time='1 h'
      mode='auto'
    />

    <Evaporate
      vessel='rotavap'
      temp='45'
      pressure='1 mbar'
      time='30 min'
      mode='manual'
    />

  </Procedure>

</Blueprint>

<Synthesis>
    <Hardware>
      <Component id="reactor1" type="reactor"/>
      <Component id="reactor2" type="reactor"/>
      <Component id="reactor3" type="reactor"/>
      <Component id="separator" type="separator"/>
      <Component id="rotavap" type="rotavap"/>
      <Component id='cartridge_mgso4_1' chemical='mgso4' type='cartridge' />
      <Component id='cartridge_mgso4_2' chemical='mgso4' type='cartridge' />
      <Component id='cartridge_mgso4_3' chemical='mgso4' type='cartridge' />
    </Hardware>

    <Reagents>
        <Reagent name="3,5-bis(trifluoromethyl)bromobenzene" molecular_weight="293 g/mol" density='1.699 g/ml' role="reagent"/>
        <Reagent name="4-iodobenzyldimethylamine" molecular_weight="261 g/mol" solid='True' role="reagent"/>
        <Reagent name="N-Boc-L-Pro-OMe in THF" concentration='1 mol/l'  role="reagent"/>
        <Reagent name="iprmgcl_licl" molecular_weight="145.24 g/mol" concentration='1.2 mol/l' role="reagent"/>
        <Reagent name='hcl_in_dioxane' concentration='4 mol/l'/>
        <!-- <Reagent name='trifluoroacetic_acid' molecular_weight='114 g/mol' density='1.49 g/ml' role='reagent'/> -->

        <Reagent name="tmsotf" molecular_weight='222 g/mol' density='1.23 g/ml' role="reagent"/>
        <Reagent name="et3n" molecular_weight='101 g/mol' density='0.73 g/ml' role="reagent"/>
        <Reagent name='chcl3' role='solvent' />
        <Reagent name='aq. nh4cl' role='solvent' />
    </Reagents>

    <Parameters>
      <Parameter id='reaction_scale' type='equiv_amount' value='10 mmol'/>
    </Parameters>


    <Procedure>

        <GrignardAddition
            reactor='reactor1'
            separator='separator'
            rotavap='rotavap'
            cartridge_mgso4='cartridge_mgso4_1'
            aryl_halide='4-iodobenzyldimethylamine'
            proline='N-Boc-L-Pro-OMe in THF'
            magnesium_reagent='iprmgcl_licl'
            extraction_solvent='chcl3'
            equiv_reference="proline"
            equiv_amount="reaction_scale"
        />

        <BocDeprotection
          reactor='reactor2'
          rotavap='rotavap'
          separator='separator'
          cartridge_mgso4='cartridge_mgso4_2'
          prolinol_source='rotavap'
          prolinol='tert-butyl (S)-2-(bis(4-(dimethylaminomethyl)phenyl)(hydroxy)methyl)pyrrolidine-1-carboxylate'
          equiv_reference='proline'
          equiv_amount='reaction_scale'
          acid='hcl_in_dioxane'
        />

        <TmsProtection
          reactor='reactor3'
          separator='separator'
          rotavap='rotavap'
          cartridge_mgso4='cartridge_mgso4_3'
          prolinol_source='rotavap'
          equiv_reference='proline'
          equiv_amount='reaction_scale'
          prolinol='(S)-2-(bis(4-(dimethylaminomethyl)phenyl)(hydroxy)methyl)pyrrolidine'
          tms_reagent='tmsotf'
          base='et3n'
          />
    </Procedure>
</Synthesis>
</XDL>
