# Supplementary material for: Reaction blueprints and logical control flow for parallelized chiral synthesis in the Chemputer
Source: Nat Commun. 2024 Nov 26;15:10261. doi: 10.1038/s41467-024-54238-6 (PMC11599859; doi:10.1038/s41467-024-54238-6)
Supplement: Supplementary file 3 — Supplementary Data 1 [file 41467_2024_54238_MOESM3_ESM.zip › 1a.xdl]

<XDL>

<Synthesis>
    <Hardware>
      <Component id="reactor" type="reactor"/>
      <Component id="rotavap" type="rotavap"/>
    </Hardware>

    <Reagents>

      <Reagent name='MVK' molecular_weight='70 g/mol' density='0.841 g/ml' role='reagent' />
      <Reagent name='isovaleraldehyde' molecular_weight='86 g/mol' density='0.785 g/ml' role='reagent' />
      <Reagent name='(S)-a,a-Bis[3,5-bis(trifluoromethyl)phenyl]-2-pyrrolidinemethanol' molecular_weight='598 g/mol' solid='True' role='reagent'/>
      <Reagent name='ethanol' role='solvent' />
    </Reagents>

    <Procedure>

      <ResetHandling solvent='ethanol' />

      <Add
        vessel='reactor'
        reagent='(S)-a,a-Bis[3,5-bis(trifluoromethyl)phenyl]-2-pyrrolidinemethanol'
        amount='1 mmol'
      />

      <Add
        vessel='reactor'
        reagent='isovaleraldehyde'
        amount='20 mmol'
        priming_volume='1.5 mL'
        aspiration_speed='10'
        stir='True'
        flush_solvent='ethanol'
        flush_solvent_volume='2.5 mL'
      />


      <Add
        vessel='reactor'
        reagent='MVK'
        amount='10 mmol'
        priming_volume='1.5 mL'
        aspiration_speed='10'
        stir='True'
        flush_solvent='ethanol'
        flush_solvent_volume='2.5 mL'
      />


      <HeatChill
        vessel='reactor'
        temp='45'
        time='64 h'
      />

      <Transfer
        from_vessel='reactor'
        to_vessel='rotavap'
        volume='all'
        rinsing_solvent='ethanol'
        rinsing_volume='10 mL'
        rinsing_repeats='2'
        flush_tubing='True'
      />

      <Evaporate
        vessel='rotavap'
        pressure='50 mbar'
        time='1 h'
        temp='40'
        mode='auto'
      />

    </Procedure>
</Synthesis>

</XDL>
