# Supplementary material for: Reaction blueprints and logical control flow for parallelized chiral synthesis in the Chemputer
Source: Nat Commun. 2024 Nov 26;15:10261. doi: 10.1038/s41467-024-54238-6 (PMC11599859; doi:10.1038/s41467-024-54238-6)
Supplement: Supplementary file 3 — Supplementary Data 1 [file 41467_2024_54238_MOESM3_ESM.zip › 2.xdl]

<XDL>

<Synthesis>
    <Hardware>
      <Component id="ncs" type="reactor"/>
      <Component id="reactor1" type="reactor"/>
      <Component id="reactor2" type="reactor"/>
      <Component id="separator" type="separator"/>
      <Component id="rotavap" type="rotavap"/>
      <Component id="cartridge_mgso4" type="cartridge"/>
    </Hardware>

    <Reagents>
      <Reagent name='hydrocinnamaldehyde in hfip' molecular_weight='134 g/mol' concentration='1.0 M' role='reagent' />
      <Reagent name='n-chlorosuccinimide' molecular_weight='133.5 g/mol' solid='True' role='reagent' />
      <Reagent name='(S)-a,a-Bis[3,5-bis(trifluoromethyl)phenyl]-2-pyrrolidinemethanol' molecular_weight='598 g/mol' solid="True" role='reagent' />
      <Reagent name='water in hfip' molecular_weight='18 g/mol' concentration='1.0 M' role='reagent' />

      <Reagent name='sodium borohydride' molecular_weight='38 g/mol' solid="True" role='reagent' />
      <Reagent name='ch2cl2' role='solvent' />
      <Reagent name='hfip' role='solvent' />
      <Reagent name='methanol' role='solvent' />

      <Reagent name='water' role='solvent' />
      <Reagent name='nh4cl' role='solvent' />
      <Reagent name='nacl' role='solvent' />
    </Reagents>

    <Procedure>

      <Add
        vessel="reactor1"
        reagent="(S)-a,a-Bis[3,5-bis(trifluoromethyl)phenyl]-2-pyrrolidinemethanol"
        amount="0.2 mmol"
      />

      <Add
        vessel='reactor1'
        reagent='hydrocinnamaldehyde in hfip'
        amount='10 mmol'
        stir='True'
        priming_volume='1.5 mL'
        flush_solvent='hfip'
        flush_solvent_volume='1.5 mL'
        aspiration_speed='10'
      />

      <Add
        vessel='reactor1'
        reagent='water in hfip'
        amount='10 mmol'
        stir='True'
        priming_volume='1.5 mL'
        flush_solvent='hfip'
        flush_solvent_volume='1.5 mL'
        aspiration_speed='10'
      />

      <Add
        vessel='ncs'
        reagent='n-chlorosuccinimide'
        amount='12 mmol'
        confirm_solid='False'
      />

      <Add
        vessel='ncs'
        reagent='hfip'
        volume='12.5 mL'
        priming_volume='1.5 mL'
        stir='True'
      />

      <Transfer
        from_vessel='ncs'
        to_vessel='reactor1'
        volume='17.5 ml'
        time='150 min'
        flush_tubing='False'
        stir_to_vessel='True'
        aspiration_speed='10'
      />

      <Add
        vessel='reactor1'
        reagent='methanol'
        amount='30 mL'
        stir='True'
      />

      <Add
        vessel="reactor2"
        reagent="sodium borohydride"
        amount="40 mmol"
        confirm_solid="False"
      />

      <Transfer
        from_vessel="reactor1"
        to_vessel="reactor2"
        volume="all"
        stir_to_vessel="True"
        rinsing_solvent="methanol"
        rinsing_volume="10 mL"
        flush_tubing="True"
        aspiration_speed='100'
        move_speed='100'
        dispense_speed='200'
      />

      <Stir
        vessel="reactor2"
        time="30 min"
      />

      <Add
        vessel='reactor2'
        reagent='nh4cl'
        volume='30 mL'
        stir='True'
      />

      <Add
        vessel='reactor2'
        reagent='water'
        volume='30 mL'
        stir='True'
      />

      <Add
        vessel='reactor2'
        reagent='ch2cl2'
        volume='30 mL'
        stir='True'
      />

      <Transfer
        from_vessel="reactor2"
        to_vessel="separator"
        volume="all"
        rinsing_solvent="ch2cl2"
        rinsing_volume="20 mL"
        rinsing_repeats="2"
        flush_tubing="True"
      />

      <Add
        vessel="separator"
        reagent="nacl"
        volume="40 mL"
        stir="True"
      />

      <Separate
        purpose="extract"
        from_vessel="separator"
        separation_vessel="separator"
        to_vessel="separator"
        product_phase="bottom"
        solvent="ch2cl2"
        solvent_volume="50 mL"
        repeats="2"
      />

      <Separate
        purpose="wash"
        from_vessel="separator"
        separation_vessel="separator"
        to_vessel="separator"
        product_phase="bottom"
        solvent="nacl"
        solvent_volume="50 mL"
        repeats="1"
      />

      <Transfer
        from_vessel='separator'
        to_vessel='rotavap'
        through='mgso4'
        volume='all'
        rinsing_solvent='ch2cl2'
        rinsing_volume='40 mL'
        rinsing_repeats='1'
        move_speed='10'
      />

      <ResetHandling solvent='ch2cl2' />

      <Evaporate
        vessel='rotavap'
        pressure='50 mbar'
        time='1 h'
        temp='40'
        mode='auto'
      />

      <Evaporate
        vessel='rotavap'
        pressure='1 mbar'
        time='15 min'
        temp='45'
        mode='manual'
      />

    </Procedure>
</Synthesis>

</XDL>
