# Supplementary material for: Reaction blueprints and logical control flow for parallelized chiral synthesis in the Chemputer
Source: Nat Commun. 2024 Nov 26;15:10261. doi: 10.1038/s41467-024-54238-6 (PMC11599859; doi:10.1038/s41467-024-54238-6)
Supplement: Supplementary file 3 — Supplementary Data 1 [file 41467_2024_54238_MOESM3_ESM.zip › 4.json]

{
  "nodes": [
    {
      "id": "Valve_B",
      "type": "valve",
      "x": 280,
      "y": 280,
      "internalId": 0,
      "label": "Valve_B",
      "class": "ChemputerValve",
      "name": "Valve_B",
      "address": "192.168.1.31",
      "current_volume": 0
    },
    {
      "id": "Valve_C",
      "type": "valve",
      "x": 400,
      "y": 280,
      "internalId": 1,
      "label": "Valve_C",
      "class": "ChemputerValve",
      "name": "Valve_C",
      "address": "192.168.1.32",
      "current_volume": 0
    },
    {
      "id": "Valve_D",
      "type": "valve",
      "x": 520,
      "y": 280,
      "internalId": 2,
      "label": "Valve_D",
      "class": "ChemputerValve",
      "name": "Valve_D",
      "address": "192.168.1.33",
      "current_volume": 0
    },
    {
      "id": "Valve_E",
      "type": "valve",
      "x": 640,
      "y": 280,
      "internalId": 3,
      "label": "Valve_E",
      "class": "ChemputerValve",
      "name": "Valve_E",
      "address": "192.168.1.34",
      "current_volume": 0
    },
    {
      "id": "Valve_F",
      "type": "valve",
      "x": 760,
      "y": 280,
      "internalId": 4,
      "label": "Valve_F",
      "class": "ChemputerValve",
      "name": "Valve_F",
      "address": "192.168.1.35",
      "current_volume": 0
    },
    {
      "id": "Valve_G",
      "type": "valve",
      "x": 880,
      "y": 280,
      "internalId": 5,
      "label": "Valve_G",
      "class": "ChemputerValve",
      "name": "Valve_G",
      "address": "192.168.1.36",
      "current_volume": 0
    },
    {
      "id": "Valve_A",
      "type": "valve",
      "x": 160,
      "y": 280,
      "internalId": 6,
      "label": "Valve_A",
      "class": "ChemputerValve",
      "name": "Valve_A",
      "address": "192.168.1.30",
      "current_volume": 0
    },
    {
      "id": "Pump_A",
      "type": "pump",
      "x": 160,
      "y": 160,
      "internalId": 19,
      "label": "Pump_A",
      "class": "ChemputerPump",
      "name": "Pump_A",
      "address": "192.168.1.20",
      "max_volume": 10,
      "current_volume": 0
    },
    {
      "id": "Pump_B",
      "type": "pump",
      "x": 280,
      "y": 160,
      "internalId": 20,
      "label": "Pump_B",
      "class": "ChemputerPump",
      "name": "Pump_B",
      "address": "192.168.1.21",
      "max_volume": 10,
      "current_volume": 0
    },
    {
      "id": "Pump_C",
      "type": "pump",
      "x": 400,
      "y": 160,
      "internalId": 21,
      "label": "Pump_C",
      "class": "ChemputerPump",
      "name": "Pump_C",
      "address": "192.168.1.22",
      "max_volume": 10,
      "current_volume": 0
    },
    {
      "id": "Pump_D",
      "type": "pump",
      "x": 520,
      "y": 160,
      "internalId": 22,
      "label": "Pump_D",
      "class": "ChemputerPump",
      "name": "Pump_D",
      "address": "192.168.1.23",
      "max_volume": 10,
      "current_volume": 0
    },
    {
      "id": "Pump_E",
      "type": "pump",
      "x": 640,
      "y": 160,
      "internalId": 23,
      "label": "Pump_E",
      "class": "ChemputerPump",
      "name": "Pump_E",
      "address": "192.168.1.24",
      "max_volume": 10,
      "current_volume": 0
    },
    {
      "id": "Pump_F",
      "type": "pump",
      "x": 760,
      "y": 160,
      "internalId": 24,
      "label": "Pump_F",
      "class": "ChemputerPump",
      "name": "Pump_F",
      "address": "192.168.1.25",
      "max_volume": 100,
      "current_volume": 0
    },
    {
      "id": "Pump_G",
      "type": "pump",
      "x": 880,
      "y": 160,
      "internalId": 25,
      "label": "Pump_G",
      "class": "ChemputerPump",
      "name": "Pump_G",
      "address": "192.168.1.26",
      "max_volume": 10,
      "current_volume": 0
    },
    {
      "id": "Valve_H",
      "type": "valve",
      "x": 1000,
      "y": 280,
      "internalId": 40,
      "label": "Valve_H",
      "class": "ChemputerValve",
      "name": "Valve_H",
      "address": "192.168.1.37",
      "current_volume": 0
    },
    {
      "id": "Pump_H",
      "type": "pump",
      "x": 1000,
      "y": 160,
      "internalId": 41,
      "label": "Pump_H",
      "class": "ChemputerPump",
      "name": "Pump_H",
      "address": "192.168.1.27",
      "max_volume": 10,
      "current_volume": 0
    },
    {
      "id": "Waste_A",
      "type": "waste",
      "x": 200,
      "y": 200,
      "internalId": 46,
      "label": "Waste_A",
      "class": "ChemputerWaste",
      "name": "Waste_A",
      "current_volume": 0,
      "max_volume": 1000,
      "necks": 1,
      "can_filter": false
    },
    {
      "id": "Waste_B",
      "type": "waste",
      "x": 320,
      "y": 200,
      "internalId": 47,
      "label": "Waste_B",
      "class": "ChemputerWaste",
      "name": "Waste_B",
      "current_volume": 0,
      "max_volume": 1000,
      "necks": 1,
      "can_filter": false
    },
    {
      "id": "Waste_C",
      "type": "waste",
      "x": 440,
      "y": 200,
      "internalId": 48,
      "label": "Waste_C",
      "class": "ChemputerWaste",
      "name": "Waste_C",
      "current_volume": 0,
      "max_volume": 1000,
      "necks": 1,
      "can_filter": false
    },
    {
      "id": "Waste_D",
      "type": "waste",
      "x": 560,
      "y": 200,
      "internalId": 49,
      "label": "Waste_D",
      "class": "ChemputerWaste",
      "name": "Waste_D",
      "current_volume": 0,
      "max_volume": 1000,
      "necks": 1,
      "can_filter": false
    },
    {
      "id": "Waste_E",
      "type": "waste",
      "x": 680,
      "y": 200,
      "internalId": 50,
      "label": "Waste_E",
      "class": "ChemputerWaste",
      "name": "Waste_E",
      "current_volume": 0,
      "max_volume": 1000,
      "necks": 1,
      "can_filter": false
    },
    {
      "id": "Waste_F",
      "type": "waste",
      "x": 800,
      "y": 200,
      "internalId": 51,
      "label": "Waste_F",
      "class": "ChemputerWaste",
      "name": "Waste_F",
      "current_volume": 0,
      "max_volume": 1000,
      "necks": 1,
      "can_filter": false
    },
    {
      "id": "Waste_G",
      "type": "waste",
      "x": 920,
      "y": 200,
      "internalId": 52,
      "label": "Waste_G",
      "class": "ChemputerWaste",
      "name": "Waste_G",
      "current_volume": 0,
      "max_volume": 1000,
      "necks": 1,
      "can_filter": false
    },
    {
      "id": "Waste_H",
      "type": "waste",
      "x": 1040,
      "y": 200,
      "internalId": 53,
      "label": "Waste_H",
      "class": "ChemputerWaste",
      "name": "Waste_H",
      "current_volume": 0,
      "max_volume": 1000,
      "necks": 1,
      "can_filter": false
    },
    {
      "id": "acetone",
      "type": "flask",
      "x": 40,
      "y": 360,
      "port_start": "a",
      "port_end": "d",
      "internalId": 64,
      "label": "acetone",
      "class": "ChemputerFlask",
      "name": "acetone",
      "chemical": "acetone",
      "current_volume": 1000,
      "max_volume": 1000,
      "can_filter": false,
      "buffer_flask": false
    },
    {
      "id": "rotavap",
      "type": "rotavap",
      "x": 1120,
      "y": 280,
      "internalId": 68,
      "label": "rotavap",
      "customProperties": {
        "user": {
          "name": "user",
          "id": "user",
          "units": "",
          "type": "str"
        },
        "password": {
          "name": "password",
          "id": "password",
          "units": "",
          "type": "str"
        }
      },
      "class": "R300Rotovap",
      "name": "rotavap",
      "port": "443",
      "address": "192.168.1.53",
      "current_volume": 0,
      "max_volume": 100,
      "can_filter": false,
      "connection_mode": "http",
      "user": "rw",
      "password": "LvqoDWsv"
    },
    {
      "id": "stirrer_separator",
      "type": "stirrer",
      "x": 840,
      "y": 480,
      "internalId": 87,
      "label": "stirrer_separator",
      "class": "HeiTorque100PrecisionStirrer",
      "name": "stirrer_separator",
      "port": 5000,
      "address": "192.168.1.54",
      "connection_mode": "tcpip"
    },
    {
      "id": "separator",
      "type": "separator",
      "x": 840,
      "y": 400,
      "internalId": 83,
      "label": "separator",
      "class": "ChemputerSeparator",
      "name": "separator",
      "current_volume": 0,
      "max_volume": 270,
      "necks": 1,
      "can_filter": false,
      "dead_volume": 2.5
    },
    {
      "id": "nh4cl",
      "type": "flask",
      "x": 720,
      "y": 440,
      "internalId": 88,
      "label": "nh4cl",
      "class": "ChemputerFlask",
      "name": "nh4cl",
      "chemical": "nh4cl",
      "current_volume": 500,
      "max_volume": 500,
      "can_filter": false,
      "buffer_flask": false
    },
    {
      "id": "buffer_flask",
      "type": "flask",
      "x": 920,
      "y": 400,
      "internalId": 90,
      "label": "buffer_flask",
      "class": "ChemputerFlask",
      "name": "buffer_flask",
      "chemical": "",
      "current_volume": 0,
      "max_volume": 270,
      "can_filter": false,
      "buffer_flask": false
    },
    {
      "id": "conductivity_sensor",
      "type": "conductivity_sensor",
      "x": 920,
      "y": 480,
      "internalId": 92,
      "label": "conductivity_sensor",
      "connection_mode": "tcpip",
      "port_start": "0",
      "port_end": "0",
      "class": "ConductivitySensor",
      "name": "conductivity_sensor",
      "port": "5000",
      "address": "192.168.1.80"
    },
    {
      "id": "argon",
      "type": "flask",
      "x": 40,
      "y": 280,
      "internalId": 95,
      "label": "argon",
      "class": "ChemputerFlask",
      "name": "argon",
      "chemical": "argon",
      "current_volume": 100,
      "max_volume": 100,
      "can_filter": false,
      "buffer_flask": false
    },
    {
      "id": "nahco3",
      "type": "flask",
      "x": 800,
      "y": 440,
      "internalId": 105,
      "label": "nahco3",
      "class": "ChemputerFlask",
      "name": "nahco3",
      "chemical": "nahco3",
      "current_volume": 100,
      "max_volume": 100,
      "can_filter": false,
      "buffer_flask": false
    },
    {
      "id": "nacl",
      "type": "flask",
      "x": 760,
      "y": 440,
      "internalId": 107,
      "label": "nacl",
      "class": "ChemputerFlask",
      "name": "nacl",
      "chemical": "nacl",
      "current_volume": 100,
      "max_volume": 100,
      "can_filter": false,
      "buffer_flask": false
    },
    {
      "id": "cartridge_mgso4",
      "type": "cartridge",
      "x": 1040,
      "y": 480,
      "internalId": 91,
      "label": "cartridge_mgso4",
      "class": "ChemputerCartridge",
      "name": "cartridge_mgso4",
      "chemical": "mgso4"
    },
    {
      "id": "buffer_flask2",
      "type": "flask",
      "x": 1080,
      "y": 400,
      "internalId": 65,
      "label": "buffer_flask2",
      "class": "ChemputerFlask",
      "name": "buffer_flask2",
      "chemical": "",
      "current_volume": 0,
      "max_volume": 250,
      "can_filter": false,
      "buffer_flask": false
    },
    {
      "id": "water",
      "type": "flask",
      "x": 680,
      "y": 400,
      "internalId": 62,
      "label": "water",
      "class": "ChemputerFlask",
      "name": "water",
      "chemical": "water",
      "current_volume": 100,
      "max_volume": 100,
      "can_filter": false,
      "buffer_flask": false
    },
    {
      "id": "ch2cl2",
      "type": "flask",
      "x": 640,
      "y": 440,
      "internalId": 100,
      "label": "ch2cl2",
      "class": "ChemputerFlask",
      "name": "ch2cl2",
      "chemical": "ch2cl2",
      "current_volume": 100,
      "max_volume": 100,
      "can_filter": false,
      "buffer_flask": false
    },
    {
      "id": "reactor1",
      "type": "reactor",
      "x": 520,
      "y": 400,
      "internalId": 72,
      "label": "reactor1",
      "class": "ChemputerReactor",
      "name": "reactor1",
      "current_volume": 0,
      "max_volume": 100,
      "necks": 1,
      "can_filter": false
    },
    {
      "id": "methanol",
      "type": "flask",
      "x": 600,
      "y": 400,
      "internalId": 76,
      "label": "methanol",
      "class": "ChemputerFlask",
      "name": "methanol",
      "chemical": "methanol",
      "current_volume": 100,
      "max_volume": 100,
      "can_filter": false,
      "buffer_flask": false
    },
    {
      "id": "hotplate2",
      "type": "heater",
      "x": 520,
      "y": 480,
      "internalId": 111,
      "label": "hotplate2",
      "class": "RCTDigitalHotplate",
      "name": "hotplate2",
      "port": "5000",
      "address": "192.168.1.52",
      "connection_mode": "tcpip",
      "temp_sensor": "external"
    },
    {
      "id": "cinnamaldehyde",
      "type": "flask",
      "x": 400,
      "y": 360,
      "class": "ChemputerFlask",
      "name": "cinnamaldehyde",
      "chemical": "cinnamaldehyde",
      "current_volume": 100,
      "max_volume": 100,
      "can_filter": false,
      "buffer_flask": false,
      "internalId": 71,
      "label": "cinnamaldehyde"
    },
    {
      "id": "nitromethane",
      "type": "flask",
      "x": 440,
      "y": 400,
      "class": "ChemputerFlask",
      "name": "nitromethane",
      "chemical": "nitromethane",
      "current_volume": 100,
      "max_volume": 100,
      "can_filter": false,
      "buffer_flask": false,
      "internalId": 75,
      "label": "nitromethane"
    }
  ],
  "links": [
    {
      "id": 8,
      "sourceInternal": 6,
      "targetInternal": 0,
      "source": "Valve_A",
      "target": "Valve_B",
      "port": "(1,2)",
      "tubeLength": 0,
      "tubeDiameter": 0
    },
    {
      "id": 10,
      "sourceInternal": 1,
      "targetInternal": 0,
      "source": "Valve_C",
      "target": "Valve_B",
      "port": "(2,1)",
      "tubeLength": 0,
      "tubeDiameter": 0
    },
    {
      "id": 11,
      "sourceInternal": 1,
      "targetInternal": 2,
      "source": "Valve_C",
      "target": "Valve_D",
      "port": "(1,2)",
      "tubeLength": 0,
      "tubeDiameter": 0
    },
    {
      "id": 12,
      "sourceInternal": 2,
      "targetInternal": 1,
      "source": "Valve_D",
      "target": "Valve_C",
      "port": "(2,1)",
      "tubeLength": 0,
      "tubeDiameter": 0
    },
    {
      "id": 14,
      "sourceInternal": 3,
      "targetInternal": 2,
      "source": "Valve_E",
      "target": "Valve_D",
      "port": "(2,1)",
      "tubeLength": 0,
      "tubeDiameter": 0
    },
    {
      "id": 15,
      "sourceInternal": 3,
      "targetInternal": 4,
      "source": "Valve_E",
      "target": "Valve_F",
      "port": "(1,2)",
      "tubeLength": 0,
      "tubeDiameter": 0
    },
    {
      "id": 16,
      "sourceInternal": 4,
      "targetInternal": 3,
      "source": "Valve_F",
      "target": "Valve_E",
      "port": "(2,1)",
      "tubeLength": 0,
      "tubeDiameter": 0
    },
    {
      "id": 17,
      "sourceInternal": 4,
      "targetInternal": 5,
      "source": "Valve_F",
      "target": "Valve_G",
      "port": "(1,2)",
      "tubeLength": 0,
      "tubeDiameter": 0
    },
    {
      "id": 18,
      "sourceInternal": 5,
      "targetInternal": 4,
      "source": "Valve_G",
      "target": "Valve_F",
      "port": "(2,1)",
      "tubeLength": 0,
      "tubeDiameter": 0
    },
    {
      "id": 26,
      "sourceInternal": 6,
      "targetInternal": 19,
      "source": "Valve_A",
      "target": "Pump_A",
      "port": "(-1,0)",
      "tubeLength": 0,
      "tubeDiameter": 0
    },
    {
      "id": 27,
      "sourceInternal": 19,
      "targetInternal": 6,
      "source": "Pump_A",
      "target": "Valve_A",
      "port": "(0,-1)",
      "tubeLength": 0,
      "tubeDiameter": 0
    },
    {
      "id": 28,
      "sourceInternal": 0,
      "targetInternal": 20,
      "source": "Valve_B",
      "target": "Pump_B",
      "port": "(-1,0)",
      "tubeLength": 0,
      "tubeDiameter": 0
    },
    {
      "id": 29,
      "sourceInternal": 20,
      "targetInternal": 0,
      "source": "Pump_B",
      "target": "Valve_B",
      "port": "(0,-1)",
      "tubeLength": 0,
      "tubeDiameter": 0
    },
    {
      "id": 30,
      "sourceInternal": 1,
      "targetInternal": 21,
      "source": "Valve_C",
      "target": "Pump_C",
      "port": "(-1,0)",
      "tubeLength": 0,
      "tubeDiameter": 0
    },
    {
      "id": 31,
      "sourceInternal": 21,
      "targetInternal": 1,
      "source": "Pump_C",
      "target": "Valve_C",
      "port": "(0,-1)",
      "tubeLength": 0,
      "tubeDiameter": 0
    },
    {
      "id": 32,
      "sourceInternal": 2,
      "targetInternal": 22,
      "source": "Valve_D",
      "target": "Pump_D",
      "port": "(-1,0)",
      "tubeLength": 0,
      "tubeDiameter": 0
    },
    {
      "id": 33,
      "sourceInternal": 22,
      "targetInternal": 2,
      "source": "Pump_D",
      "target": "Valve_D",
      "port": "(0,-1)",
      "tubeLength": 0,
      "tubeDiameter": 0
    },
    {
      "id": 34,
      "sourceInternal": 3,
      "targetInternal": 23,
      "source": "Valve_E",
      "target": "Pump_E",
      "port": "(-1,0)",
      "tubeLength": 0,
      "tubeDiameter": 0
    },
    {
      "id": 35,
      "sourceInternal": 23,
      "targetInternal": 3,
      "source": "Pump_E",
      "target": "Valve_E",
      "port": "(0,-1)",
      "tubeLength": 0,
      "tubeDiameter": 0
    },
    {
      "id": 36,
      "sourceInternal": 4,
      "targetInternal": 24,
      "source": "Valve_F",
      "target": "Pump_F",
      "port": "(-1,0)",
      "tubeLength": 0,
      "tubeDiameter": 0
    },
    {
      "id": 38,
      "sourceInternal": 24,
      "targetInternal": 4,
      "source": "Pump_F",
      "target": "Valve_F",
      "port": "(0,-1)",
      "tubeLength": 0,
      "tubeDiameter": 0
    },
    {
      "id": 37,
      "sourceInternal": 5,
      "targetInternal": 25,
      "source": "Valve_G",
      "target": "Pump_G",
      "port": "(-1,0)",
      "tubeLength": 0,
      "tubeDiameter": 0
    },
    {
      "id": 39,
      "sourceInternal": 25,
      "targetInternal": 5,
      "source": "Pump_G",
      "target": "Valve_G",
      "port": "(0,-1)",
      "tubeLength": 0,
      "tubeDiameter": 0
    },
    {
      "id": 42,
      "sourceInternal": 40,
      "targetInternal": 5,
      "source": "Valve_H",
      "target": "Valve_G",
      "port": "(2,1)",
      "tubeLength": 0,
      "tubeDiameter": 0
    },
    {
      "id": 43,
      "sourceInternal": 5,
      "targetInternal": 40,
      "source": "Valve_G",
      "target": "Valve_H",
      "port": "(1,2)",
      "tubeLength": 0,
      "tubeDiameter": 0
    },
    {
      "id": 44,
      "sourceInternal": 41,
      "targetInternal": 40,
      "source": "Pump_H",
      "target": "Valve_H",
      "port": "(0,-1)",
      "tubeLength": 0,
      "tubeDiameter": 0
    },
    {
      "id": 45,
      "sourceInternal": 40,
      "targetInternal": 41,
      "source": "Valve_H",
      "target": "Pump_H",
      "port": "(-1,0)",
      "tubeLength": 0,
      "tubeDiameter": 0
    },
    {
      "id": 54,
      "sourceInternal": 6,
      "targetInternal": 46,
      "source": "Valve_A",
      "target": "Waste_A",
      "port": "(0,0)",
      "tubeLength": 0,
      "tubeDiameter": 0
    },
    {
      "id": 55,
      "sourceInternal": 0,
      "targetInternal": 47,
      "source": "Valve_B",
      "target": "Waste_B",
      "port": "(0,0)",
      "tubeLength": 0,
      "tubeDiameter": 0
    },
    {
      "id": 56,
      "sourceInternal": 1,
      "targetInternal": 48,
      "source": "Valve_C",
      "target": "Waste_C",
      "port": "(0,0)",
      "tubeLength": 0,
      "tubeDiameter": 0
    },
    {
      "id": 57,
      "sourceInternal": 2,
      "targetInternal": 49,
      "source": "Valve_D",
      "target": "Waste_D",
      "port": "(0,0)",
      "tubeLength": 0,
      "tubeDiameter": 0
    },
    {
      "id": 58,
      "sourceInternal": 3,
      "targetInternal": 50,
      "source": "Valve_E",
      "target": "Waste_E",
      "port": "(0,0)",
      "tubeLength": 0,
      "tubeDiameter": 0
    },
    {
      "id": 59,
      "sourceInternal": 4,
      "targetInternal": 51,
      "source": "Valve_F",
      "target": "Waste_F",
      "port": "(0,0)",
      "tubeLength": 0,
      "tubeDiameter": 0
    },
    {
      "id": 60,
      "sourceInternal": 5,
      "targetInternal": 52,
      "source": "Valve_G",
      "target": "Waste_G",
      "port": "(0,0)",
      "tubeLength": 0,
      "tubeDiameter": 0
    },
    {
      "id": 61,
      "sourceInternal": 40,
      "targetInternal": 53,
      "source": "Valve_H",
      "target": "Waste_H",
      "port": "(0,0)",
      "tubeLength": 0,
      "tubeDiameter": 0
    },
    {
      "id": 7,
      "sourceInternal": 0,
      "targetInternal": 1,
      "source": "Valve_B",
      "target": "Valve_C",
      "port": "(1,2)",
      "tubeLength": 0,
      "tubeDiameter": 0
    },
    {
      "id": 9,
      "sourceInternal": 0,
      "targetInternal": 6,
      "source": "Valve_B",
      "target": "Valve_A",
      "port": "(2,1)",
      "tubeLength": 0,
      "tubeDiameter": 0
    },
    {
      "id": 13,
      "sourceInternal": 2,
      "targetInternal": 3,
      "source": "Valve_D",
      "target": "Valve_E",
      "port": "(1,2)",
      "tubeLength": 0,
      "tubeDiameter": 0
    },
    {
      "id": 67,
      "sourceInternal": 64,
      "targetInternal": 6,
      "source": "acetone",
      "target": "Valve_A",
      "port": "(0,5)",
      "tubeLength": 0,
      "tubeDiameter": 0
    },
    {
      "id": 69,
      "sourceInternal": 68,
      "targetInternal": 40,
      "source": "rotavap",
      "target": "Valve_H",
      "port": "(collect,3)",
      "tubeLength": 0,
      "tubeDiameter": 0
    },
    {
      "id": 70,
      "sourceInternal": 40,
      "targetInternal": 68,
      "source": "Valve_H",
      "target": "rotavap",
      "port": "(1,evaporate)",
      "tubeLength": 0,
      "tubeDiameter": 0
    },
    {
      "id": 73,
      "sourceInternal": 68,
      "targetInternal": 40,
      "source": "rotavap",
      "target": "Valve_H",
      "port": "(evaporate,1)",
      "tubeLength": 0,
      "tubeDiameter": 0
    },
    {
      "id": 84,
      "sourceInternal": 87,
      "targetInternal": 83,
      "source": "stirrer_separator",
      "target": "separator",
      "port": "(,)",
      "tubeLength": 0,
      "tubeDiameter": 0
    },
    {
      "id": 93,
      "sourceInternal": 92,
      "targetInternal": 83,
      "source": "conductivity_sensor",
      "target": "separator",
      "port": "(,)",
      "tubeLength": 0,
      "tubeDiameter": 0
    },
    {
      "id": 94,
      "sourceInternal": 90,
      "targetInternal": 5,
      "source": "buffer_flask",
      "target": "Valve_G",
      "port": "(0,4)",
      "tubeLength": 0,
      "tubeDiameter": 0
    },
    {
      "id": 85,
      "sourceInternal": 83,
      "targetInternal": 5,
      "source": "separator",
      "target": "Valve_G",
      "port": "(bottom,3)",
      "tubeLength": 0,
      "tubeDiameter": 0
    },
    {
      "id": 86,
      "sourceInternal": 5,
      "targetInternal": 83,
      "source": "Valve_G",
      "target": "separator",
      "port": "(3,bottom)",
      "tubeLength": 0,
      "tubeDiameter": 0
    },
    {
      "id": 89,
      "sourceInternal": 5,
      "targetInternal": 90,
      "source": "Valve_G",
      "target": "buffer_flask",
      "port": "(4,0)",
      "tubeLength": 0,
      "tubeDiameter": 0
    },
    {
      "id": 96,
      "sourceInternal": 95,
      "targetInternal": 6,
      "source": "argon",
      "target": "Valve_A",
      "port": "(0,2)",
      "tubeLength": 0,
      "tubeDiameter": 0
    },
    {
      "id": 106,
      "sourceInternal": 105,
      "targetInternal": 4,
      "source": "nahco3",
      "target": "Valve_F",
      "port": "(0,5)",
      "tubeLength": 0,
      "tubeDiameter": 0
    },
    {
      "id": 108,
      "sourceInternal": 107,
      "targetInternal": 4,
      "source": "nacl",
      "target": "Valve_F",
      "port": "(0,4)",
      "tubeLength": 0,
      "tubeDiameter": 0
    },
    {
      "id": 113,
      "sourceInternal": 88,
      "targetInternal": 4,
      "source": "nh4cl",
      "target": "Valve_F",
      "port": "(0,3)",
      "tubeLength": 0,
      "tubeDiameter": 0
    },
    {
      "id": 115,
      "sourceInternal": 91,
      "targetInternal": 40,
      "source": "cartridge_mgso4",
      "target": "Valve_H",
      "port": "(out,5)",
      "tubeLength": 0,
      "tubeDiameter": 0
    },
    {
      "id": 66,
      "sourceInternal": 65,
      "targetInternal": 40,
      "source": "buffer_flask2",
      "target": "Valve_H",
      "port": "(0,4)",
      "tubeLength": 0,
      "tubeDiameter": 0
    },
    {
      "id": 124,
      "sourceInternal": 40,
      "targetInternal": 65,
      "source": "Valve_H",
      "target": "buffer_flask2",
      "port": "(4,0)",
      "tubeLength": 0,
      "tubeDiameter": 0
    },
    {
      "id": 126,
      "sourceInternal": 62,
      "targetInternal": 3,
      "source": "water",
      "target": "Valve_E",
      "port": "(0,5)",
      "tubeLength": 0,
      "tubeDiameter": 0
    },
    {
      "id": 150,
      "sourceInternal": 47,
      "targetInternal": 0,
      "source": "Waste_B",
      "target": "Valve_B",
      "port": "(0,0)",
      "tubeLength": 0,
      "tubeDiameter": 0
    },
    {
      "id": 82,
      "sourceInternal": 72,
      "targetInternal": 2,
      "source": "reactor1",
      "target": "Valve_D",
      "port": "(0,5)",
      "tubeLength": 0,
      "tubeDiameter": 0
    },
    {
      "id": 97,
      "sourceInternal": 2,
      "targetInternal": 72,
      "source": "Valve_D",
      "target": "reactor1",
      "port": "(5,0)",
      "tubeLength": 0,
      "tubeDiameter": 0
    },
    {
      "id": 74,
      "sourceInternal": 100,
      "targetInternal": 3,
      "source": "ch2cl2",
      "target": "Valve_E",
      "port": "(0,4)",
      "tubeLength": 0,
      "tubeDiameter": 0
    },
    {
      "id": 63,
      "sourceInternal": 5,
      "targetInternal": 91,
      "source": "Valve_G",
      "target": "cartridge_mgso4",
      "port": "(5,in)",
      "tubeLength": 0,
      "tubeDiameter": 0
    },
    {
      "id": 80,
      "sourceInternal": 76,
      "targetInternal": 3,
      "source": "methanol",
      "target": "Valve_E",
      "port": "(0,3)",
      "tubeLength": 0,
      "tubeDiameter": 0
    },
    {
      "id": 116,
      "sourceInternal": 111,
      "targetInternal": 72,
      "source": "hotplate2",
      "target": "reactor1",
      "port": "(,)",
      "tubeLength": 0,
      "tubeDiameter": 0
    },
    {
      "id": 77,
      "sourceInternal": 71,
      "targetInternal": 2,
      "source": "cinnamaldehyde",
      "target": "Valve_D",
      "port": "(0,3)",
      "tubeLength": 0,
      "tubeDiameter": 0
    },
    {
      "id": 78,
      "sourceInternal": 75,
      "targetInternal": 2,
      "source": "nitromethane",
      "target": "Valve_D",
      "port": "(0,4)",
      "tubeLength": 0,
      "tubeDiameter": 0
    }
  ]
}
