# Supplementary material for: Reaction blueprints and logical control flow for parallelized chiral synthesis in the Chemputer
Source: Nat Commun. 2024 Nov 26;15:10261. doi: 10.1038/s41467-024-54238-6 (PMC11599859; doi:10.1038/s41467-024-54238-6)
Supplement: Supplementary file 3 — Supplementary Data 1 [file 41467_2024_54238_MOESM3_ESM.zip › 5.xdl]

<XDL>

<Synthesis>
    <Hardware>
      <Component id="reactor2" type="reactor"/>
      <Component id="reactor3" type="reactor"/>
      <Component id="reactor1" type="reactor"/>
      <Component id="separator" type="separator"/>
      <Component id="rotavap" type="rotavap"/>
    </Hardware>

    <Reagents>
      <Reagent name='cinnamaldehyde' molecular_weight='132 g/mol' density='1.05 g/ml' role='reagent' />
      <Reagent name='2-pyridylacetic acid hydrochloride' molecular_weight='173.5 g/mol' solid='True' role='reagent' />
      <Reagent name='(S)-a,a-Bis[3,5-bis(trifluoromethyl)phenyl]-2-pyrrolidinemethanol' molecular_weight='598 g/mol' solid='True' role='reagent'/>
      <Reagent name='sodium acetate' molecular_weight='82 g/mol' solid='True' role='reagent'/>

      <Reagent name='iodine' molecular_weight='253.8 g/mol' solid='True' role='reagent'/>
      <Reagent name='k2co3' molecular_weight='138 g/mol' solid='True' role='reagent'/>

      <Reagent name='ch2cl2' role='solvent' />
      <Reagent name='methanol' role='solvent' />
      <Reagent name='water' role='solvent' />
      <Reagent name='na2s2o5' role='solvent' />
      <Reagent name='etoac' role='solvent' />
      <Reagent name='nacl' role='solvent' />

    </Reagents>

    <Procedure>

      <ResetHandling solvent='ch2cl2' />

      <Add
        vessel='reactor2'
        reagent='(S)-a,a-Bis[3,5-bis(trifluoromethyl)phenyl]-2-pyrrolidinemethanol'
        amount='0.5 mmol'
      />

      <Add
        vessel='reactor2'
        reagent='2-pyridylacetic acid hydrochloride'
        amount='5.0 mmol'
      />

      <Add
        vessel='reactor2'
        reagent='sodium acetate'
        amount='5.0 mmol'
      />

      <Add
        vessel='reactor3'
        reagent='k2co3'
        amount='25.0 mmol'
      />

      <Add
        vessel='reactor1'
        reagent='iodine'
        amount='12.5 mmol'
      />

      <Add
        vessel='reactor2'
        reagent='ch2cl2'
        volume='5 mL'
        stir='True'
      />

      <Add
        vessel='reactor2'
        reagent='cinnamaldehyde'
        amount='5.0 mmol'
        priming_volume='1.5 mL'
        aspiration_speed='5 mL/min'
        stir='True'
        flush_solvent='ch2cl2'
        flush_solvent_volume='5 mL'
      />

      <Stir
        vessel='reactor2'
        time='20 h'
      />

      <Add
        vessel='reactor1'
        reagent='methanol'
        volume='20 mL'
        stir='True'
      />

      <Stir
        vessel='reactor1'
        time='5 min'
      />

      <Transfer
        from_vessel='reactor2'
        to_vessel='reactor3'
        volume='all'
        stir_to_vessel='True'
        rinsing_solvent='methanol'
        rinsing_volume='10 mL'
        rinsing_repeats='1'
      />

      <Transfer
        from_vessel='reactor1'
        to_vessel='reactor3'
        volume='all'
        stir_from_vessel='True'
        stir_to_vessel='True'
        flush_tubing='True'
        rinsing_solvent='methanol'
        rinsing_volume='5 mL'
        rinsing_repeats='1'
        rinse_stir='True'
      />

      <Stir
        vessel='reactor3'
        time='1 h'
      />

      <Transfer
        from_vessel='reactor3'
        to_vessel='separator'
        volume='all'
        stir_from_vessel='True'
      />
      <Add
        vessel='reactor3'
        reagent='water'
        volume='20 mL'
        prime_n_times='0'
      />
      <Add
        vessel='reactor3'
        reagent='etoac'
        volume='20 mL'
        prime_n_times='0'
      />
      <Transfer
        from_vessel='reactor3'
        to_vessel='separator'
        volume='all'
        stir_from_vessel='True'
      />

      <Add
        vessel='separator'
        reagent='na2s2o5'
        volume='50 mL'
      />

      <Separate
        purpose='extract'
        from_vessel='separator'
        separation_vessel='separator'
        to_vessel='separator'
        product_phase='top'
        solvent='etoac'
        solvent_volume='50 mL'
        repeats='3'
        remove_dead_volume='False'
      />

      <Separate
        purpose='wash'
        from_vessel='separator'
        separation_vessel='separator'
        to_vessel='separator'
        product_phase='top'
        solvent='water'
        solvent_volume='50 mL'
        repeats='1'
        remove_dead_volume='False'
      />

      <Separate
        purpose='wash'
        from_vessel='separator'
        separation_vessel='separator'
        to_vessel='rotavap'
        through='mgso4'
        product_phase='top'
        solvent='nacl'
        solvent_volume='50 mL'
        repeats='1'
        remove_dead_volume='False'
      />

      <Evaporate
        vessel='rotavap'
        pressure='20 mbar'
        temp='40'
        time='1 h'
        mode='auto'
      />

    </Procedure>
</Synthesis>

</XDL>
