# Supplementary material for: Reaction blueprints and logical control flow for parallelized chiral synthesis in the Chemputer
Source: Nat Commun. 2024 Nov 26;15:10261. doi: 10.1038/s41467-024-54238-6 (PMC11599859; doi:10.1038/s41467-024-54238-6)
Supplement: Supplementary file 3 — Supplementary Data 1 [file 41467_2024_54238_MOESM3_ESM.zip › 7.xdl]

<XDL>

<Synthesis>
    <Hardware>
   
      <Component id="reactor" type="reactor"/>
      <Component id="separator" type="separator"/>
      <Component id="rotavap" type="rotavap"/>
      <Component id="cartridge_mgso4" type="cartridge"/>
    </Hardware>

    <Reagents>

      <Reagent name='cinnamaldehyde' molecular_weight='132 g/mol' density='1.05 g/ml' role='reagent' />
      <!-- <Reagent name='nitromethane' molecular_weight='61 g/mol' density='1.127 g/ml' role='reagent' /> -->
      <Reagent name='nitromethane in chcl3' molecular_weight='61 g/mol' concentration='1 M' role='reagent' />
      <Reagent name='(S)-a,a-Bisphenyl-2-pyrrolidinemethanol' molecular_weight='325 g/mol' solid="True" role='reagent' />
      
      <Reagent name='ch2cl2' role='solvent' />

      <Reagent name='chcl3' role='solvent' />

      <Reagent name='water' role='solvent' />
    </Reagents>

    <Procedure>

      <Add
        vessel="reactor"
        reagent="(S)-a,a-Bisphenyl-2-pyrrolidinemethanol"
        amount="2 mmol"
      />

      <Add
        vessel='reactor'
        reagent='cinnamaldehyde'
        amount='22 mmol'
        stir='True'
        priming_volume='1.5 mL'
        flush_solvent='chcl3'
        flush_solvent_volume='3 mL'
        aspiration_speed='5'
      />
      <Add
        vessel='reactor'
        reagent='nitromethane in chcl3'
        amount='10 mmol'
        stir='True'
        priming_volume='1.5 mL'
        aspiration_speed='5'
      />
  
      <Stir
        vessel='reactor'
        time='20 h'
      />
     
      <Add
        vessel='reactor'
        reagent='water'
        volume='50 mL'
        stir='True'
      />

      <Transfer
        from_vessel="reactor"
        to_vessel="separator"
        volume="all"
        rinsing_solvent="ch2cl2"
        rinsing_volume="20 mL"
        rinsing_repeats="1"
        flush_tubing="True"
      />


      <Separate
        purpose="extract"
        from_vessel="separator"
        separation_vessel="separator"
        to_vessel="separator"
        product_phase="bottom"
        solvent="ch2cl2"
        solvent_volume="40 mL"
        repeats="2"
      />

      <Transfer
        from_vessel='separator'
        to_vessel='rotavap'
        through='mgso4'
        volume='all'
        rinsing_solvent='ch2cl2'
        rinsing_volume='40 mL'
        rinsing_repeats='1'
        move_speed='10'
      />

      <ResetHandling solvent='ch2cl2' />

      <Evaporate
        vessel='rotavap'
        pressure='50 mbar'
        time='1 h'
        temp='40'
        mode='auto'
      />

      <Evaporate
        vessel='rotavap'
        pressure='1 mbar'
        time='15 min'
        temp='40'
        mode='manual'
      />

    </Procedure>
</Synthesis>

</XDL>
