# Supplementary material for: Reaction blueprints and logical control flow for parallelized chiral synthesis in the Chemputer
Source: Nat Commun. 2024 Nov 26;15:10261. doi: 10.1038/s41467-024-54238-6 (PMC11599859; doi:10.1038/s41467-024-54238-6)
Supplement: Supplementary file 3 — Supplementary Data 1 [file 41467_2024_54238_MOESM3_ESM.zip › 8.xdl]

<XDL>

<Synthesis>
    <Hardware>
      <Component id="reactor1" type="reactor"/>
      <Component id="reactor2" type="reactor"/>
      <Component id="reactor3" type="reactor"/>
      <Component id="rotavap" type="rotavap"/>
    </Hardware>

    <Reagents>
      <Reagent name='heptenal' molecular_weight='112 g/mol' density='0.857 g/ml' role='reagent' />
      <Reagent name='hydrogen peroxide 30%' molecular_weight='34 g/mol' density='1.11 g/ml' purity="30" role='reagent' />
      <Reagent name='(S)-a,a-Bis[3,5-bis(trifluoromethyl)phenyl]-2-pyrrolidinemethanol' molecular_weight='598 g/mol' solid="True" role='reagent' />
      <Reagent name='benzylamine' molecular_weight='107 g/mol' density='0.98 g/ml' role='reagent' />
      <Reagent name='magnesium sulfate' molecular_weight='120 g/mol' solid="True" role='reagent' />
      <Reagent name='2-naphthol' molecular_weight='144 g/mol' solid="True" role='reagent' />
      <Reagent name='DBU' molecular_weight='152 g/mol' density="1.02 g/mL" role='reagent' />
      <Reagent name='ch2cl2' role='solvent' />
      <Reagent name='water' role='solvent' />
    </Reagents>

    <Procedure>

      <ResetHandling solvent='ch2cl2'/>

      <Add
        vessel="reactor1"
        reagent="(S)-a,a-Bis[3,5-bis(trifluoromethyl)phenyl]-2-pyrrolidinemethanol"
        amount="149.5 mg"
      />

      <Add
        vessel="reactor1"
        reagent="ch2cl2"
        amount="10 mL"
        stir="True"
      />

      <Add
        vessel="reactor1"
        reagent="heptenal"
        amount="1.31 mL"
        flush_solvent="ch2cl2"
        flush_solvent_volume="5 mL"
        stir="True"
        aspiration_speed="10"
        priming_volume="1.5 mL"
      />

      <Add
        vessel="reactor1"
        reagent="hydrogen peroxide 30%"
        amount="1.07 mL"
        stir="True"
        aspiration_speed="10"
        priming_volume="1.5 mL"
        flush_solvent='water'
        flush_solvent_volume='1 mL'
      />

      <Stir
        vessel="reactor1"
        time="24 h"
      />

      <Add
        vessel="reactor2"
        reagent="magnesium sulfate"
        amount="3 g"
        confirm_solid="False"
      />

      <Transfer
        from_vessel="reactor1"
        to_vessel="reactor2"
        volume="all"
        stir_to_vessel="True"
        rinsing_solvent="ch2cl2"
        rinsing_volume="5 mL"
      />

      <Add
        vessel="reactor2"
        reagent="benzylamine"
        amount="1.14 mL"
        stir="True"
        aspiration_speed="10"
        priming_volume="1.5 mL"
        flush_solvent='ch2cl2'
        flush_solvent_volume='3 mL'
      />

      <Stir
        vessel="reactor2"
        time="2 h"
        stir_speed="400"
      />

      <Add
        vessel="reactor3"
        reagent="2-naphthol"
        amount="1.51 g"
        confirm_solid="False"
      />

      <Transfer
        from_vessel="reactor2"
        to_vessel="reactor3"
        volume="all"
        stir_to_vessel="True"
        aspiration_speed="10"
        rinsing_solvent="ch2cl2"
        rinsing_volume="10 mL"
      />

      <Stir
        vessel="reactor3"
        time="24 h"
      />

      <Add
        vessel="reactor3"
        reagent="DBU"
        amount="1.49 mL"
        stir="True"
        flush_solvent="ch2cl2"
        flush_solvent_volume="3 mL"
        aspiration_speed="5"
        priming_volume="1.5 mL"
      />

      <Stir
        vessel="reactor3"
        time="2 h"
      />

      <Transfer
        from_vessel="reactor3"
        to_vessel="rotavap"
        through="silica"
        volume="all"
        move_speed="5"
        rinsing_solvent="ch2cl2"
        rinsing_volume="40 mL"
        rinsing_repeats="2"
      />

      <Evaporate
        vessel='rotavap'
        pressure='50 mbar'
        time='1 h'
        temp='40'
        mode='auto'
      />

    </Procedure>
</Synthesis>

</XDL>
