# Supplementary material for: Reaction blueprints and logical control flow for parallelized chiral synthesis in the Chemputer
Source: Nat Commun. 2024 Nov 26;15:10261. doi: 10.1038/s41467-024-54238-6 (PMC11599859; doi:10.1038/s41467-024-54238-6)
Supplement: Supplementary file 3 — Supplementary Data 1 [file 41467_2024_54238_MOESM3_ESM.zip › 8.xdlexe]

<?xdl version="2.0.0" ?>
<XDL>

<Synthesis
  graph_sha256="5917ef5a9d410582ace5c1bcd70502d608696d04cc39d3a3f9e4797a66080361"
>

  <Hardware>
    <Component
      id="reactor1"
      type="reactor" />
    <Component
      id="reactor2"
      type="reactor" />
    <Component
      id="reactor3"
      type="reactor" />
    <Component
      id="rotavap"
      type="rotavap" />
  </Hardware>

  <Reagents>
    <Reagent
      name="heptenal"
      id="heptenal"
      molecular_weight="112.0"
      density="0.857"
      role="reagent" />
    <Reagent
      name="hydrogen peroxide 30%"
      id="hydrogen peroxide 30%"
      molecular_weight="34.0"
      density="1.11"
      role="reagent"
      purity="30.0" />
    <Reagent
      name="(S)-a,a-Bis[3,5-bis(trifluoromethyl)phenyl]-2-pyrrolidinemethanol"
      id="(S)-a,a-Bis[3,5-bis(trifluoromethyl)phenyl]-2-pyrrolidinemethanol"
      molecular_weight="598.0"
      role="reagent"
      solid="True" />
    <Reagent
      name="benzylamine"
      id="benzylamine"
      molecular_weight="107.0"
      density="0.98"
      role="reagent" />
    <Reagent
      name="magnesium sulfate"
      id="magnesium sulfate"
      molecular_weight="120.0"
      role="reagent"
      solid="True" />
    <Reagent
      name="2-naphthol"
      id="2-naphthol"
      molecular_weight="144.0"
      role="reagent"
      solid="True" />
    <Reagent
      name="DBU"
      id="DBU"
      molecular_weight="152.0"
      density="1.02"
      role="reagent" />
    <Reagent
      name="ch2cl2"
      id="ch2cl2"
      role="solvent" />
    <Reagent
      name="water"
      id="water"
      role="solvent" />
  </Reagents>

  <Procedure>
    <SetStirRate
      vessel="rotavap"
      stir_speed="250 RPM"
      stirring_controller="rotavap"
      comment="">
      <CStirringControllerSetSpeed
        stirring_controller="rotavap"
        stir_speed="250 RPM"
        comment="" />
    </SetStirRate>
    <SetStirRate
      vessel="reactor3"
      stir_speed="250 RPM"
      stirring_controller="hotplate2"
      comment="">
      <CStirringControllerSetSpeed
        stirring_controller="hotplate2"
        stir_speed="250 RPM"
        comment="" />
    </SetStirRate>
    <SetStirRate
      vessel="reactor2"
      stir_speed="250 RPM"
      stirring_controller="hotplate2"
      comment="">
      <CStirringControllerSetSpeed
        stirring_controller="hotplate2"
        stir_speed="250 RPM"
        comment="" />
    </SetStirRate>
    <SetStirRate
      vessel="reactor1"
      stir_speed="250 RPM"
      stirring_controller="hotplate"
      comment="">
      <CStirringControllerSetSpeed
        stirring_controller="hotplate"
        stir_speed="250 RPM"
        comment="" />
    </SetStirRate>
    <ResetHandling
      solvent="ch2cl2"
      repeats="3"
      volume="3 mL"
      daisy_chained="True"
      end_waste="None"
      solvent_vessel="ch2cl2"
      air_flush="True"
      comment="">
      <CMove
        from_vessel="ch2cl2"
        to_vessel="Waste_A"
        volume="3 mL"
        move_speed="40.0"
        aspiration_speed="40.0"
        dispense_speed="40.0"
        from_port="0"
        to_port="0"
        through=""
        use_backbone="True"
        repeats="3"
        estimated_volume="None"
        comment="" />
      <CMove
        from_vessel="ch2cl2"
        to_vessel="Waste_H"
        volume="3 mL"
        move_speed="40.0"
        aspiration_speed="40.0"
        dispense_speed="40.0"
        from_port="0"
        to_port="0"
        through=""
        use_backbone="True"
        repeats="3"
        estimated_volume="None"
        comment="" />
      <FlushTubing
        to_vessel="Waste_A"
        to_port="0"
        volume="5 mL"
        move_speed="40.0"
        dispense_speed="40.0"
        through_cartridge="None"
        flush_tube_vessel="argon"
        aspiration_valve="None"
        flush_solvent="None"
        flush_solvent_volume="None"
        flush_solvent_vessel="None"
        solvent_aspiration_valve="None"
        through_nodes=""
        comment="">
        <CMove
          from_vessel="argon"
          to_vessel="Waste_A"
          volume="5 mL"
          move_speed="40.0"
          aspiration_speed="40.0"
          dispense_speed="40.0"
          from_port="0"
          to_port="0"
          through=""
          use_backbone="True"
          repeats="1"
          estimated_volume="None"
          comment="" />
      </FlushTubing>
      <FlushTubing
        to_vessel="Waste_H"
        to_port="0"
        volume="5 mL"
        move_speed="40.0"
        dispense_speed="40.0"
        through_cartridge="None"
        flush_tube_vessel="argon"
        aspiration_valve="None"
        flush_solvent="None"
        flush_solvent_volume="None"
        flush_solvent_vessel="None"
        solvent_aspiration_valve="None"
        through_nodes=""
        comment="">
        <CMove
          from_vessel="argon"
          to_vessel="Waste_H"
          volume="5 mL"
          move_speed="40.0"
          aspiration_speed="40.0"
          dispense_speed="40.0"
          from_port="0"
          to_port="0"
          through=""
          use_backbone="True"
          repeats="1"
          estimated_volume="None"
          comment="" />
      </FlushTubing>
    </ResetHandling>
    <Add
      vessel="reactor1"
      reagent="(S)-a,a-Bis[3,5-bis(trifluoromethyl)phenyl]-2-pyrrolidinemethanol"
      volume="None"
      viscous="False"
      dropwise="False"
      time="None"
      stir="False"
      stir_speed="250 RPM"
      purpose="None"
      amount="149.5 mg"
      mass="0.1495 g"
      speed="None"
      port="0"
      through="None"
      move_speed="40.0"
      aspiration_speed="40.0"
      dispense_speed="40.0"
      anticlogging="False"
      anticlogging_solvent="None"
      anticlogging_solvent_volume="2 mL"
      anticlogging_reagent_volume="10 mL"
      flush_solvent="None"
      flush_solvent_volume="5 mL"
      aspiration_valve="None"
      through_cartridge="None"
      reagent_vessel="None"
      waste_vessel="None"
      vessel_type="None"
      anticlogging_solvent_vessel="None"
      prime_n_times="1"
      priming_volume="3 mL"
      confirm_solid="True"
      cleaning="False"
      cleaning_solvent="None"
      cleaning_repeats="1"
      reagent_on_backbone="None"
      after_add_waste_vessel="None"
      comment="">
      <Confirm
        msg="Is (S)-a,a-Bis[3,5-bis(trifluoromethyl)phenyl]-2-pyrrolidinemethanol a solid? And is there 0.1495 g (S)-a,a-Bis[3,5-bis(trifluoromethyl)phenyl]-2-pyrrolidinemethanol of in reactor1?"
        comment="" />
    </Add>
    <Add
      vessel="reactor1"
      reagent="ch2cl2"
      volume="10 mL"
      viscous="False"
      dropwise="False"
      time="None"
      stir="True"
      stir_speed="250 RPM"
      purpose="None"
      amount="10 mL"
      mass="None"
      speed="None"
      port="0"
      through="None"
      move_speed="40.0"
      aspiration_speed="40.0"
      dispense_speed="40.0"
      anticlogging="False"
      anticlogging_solvent="None"
      anticlogging_solvent_volume="2 mL"
      anticlogging_reagent_volume="10 mL"
      flush_solvent="None"
      flush_solvent_volume="5 mL"
      aspiration_valve="Valve_B"
      through_cartridge="None"
      reagent_vessel="ch2cl2"
      waste_vessel="Waste_B"
      vessel_type="reactor"
      anticlogging_solvent_vessel="None"
      prime_n_times="1"
      priming_volume="3 mL"
      confirm_solid="True"
      cleaning="False"
      cleaning_solvent="None"
      cleaning_repeats="1"
      reagent_on_backbone="True"
      after_add_waste_vessel="None"
      comment="">
      <StartStir
        vessel="reactor1"
        stir_speed="250 RPM"
        purpose="None"
        stirring_controller="hotplate"
        comment="">
        <CStirringControllerSetSpeed
          stirring_controller="hotplate"
          stir_speed="250 RPM"
          comment="" />
        <CStirringControllerStart
          stirring_controller="hotplate"
          comment="" />
      </StartStir>
      <PrimePumpForAdd
        reagent="ch2cl2"
        volume="3 mL"
        reagent_vessel="ch2cl2"
        waste_vessel="Waste_B"
        prime_n_times="1"
        move_speed="40.0"
        aspiration_speed="40.0"
        dispense_speed="40.0"
        aspiration_valve="Valve_B"
        comment="">
        <Repeat
          repeats="1"
          once="False"
          comment="">
          <CMove
            from_vessel="ch2cl2"
            to_vessel="Waste_B"
            volume="3 mL"
            move_speed="40.0"
            aspiration_speed="40.0"
            dispense_speed="40.0"
            from_port="0"
            to_port="0"
            through=""
            use_backbone="True"
            repeats="1"
            estimated_volume="None"
            comment="" />
          <FlushTubing
            to_vessel="Waste_B"
            to_port="0"
            volume="5 mL"
            move_speed="40.0"
            dispense_speed="40.0"
            through_cartridge="None"
            flush_tube_vessel="argon"
            aspiration_valve="Valve_B"
            flush_solvent="None"
            flush_solvent_volume="None"
            flush_solvent_vessel="None"
            solvent_aspiration_valve="None"
            through_nodes="Valve_B"
            comment="">
            <CMove
              from_vessel="argon"
              to_vessel="Waste_B"
              volume="5 mL"
              move_speed="40.0"
              aspiration_speed="40.0"
              dispense_speed="40.0"
              from_port="0"
              to_port="0"
              through=""
              use_backbone="True"
              repeats="1"
              estimated_volume="None"
              comment="" />
          </FlushTubing>
        </Repeat>
      </PrimePumpForAdd>
      <CMove
        from_vessel="ch2cl2"
        to_vessel="reactor1"
        volume="10 mL"
        move_speed="40.0"
        aspiration_speed="40.0"
        dispense_speed="40.0"
        from_port="0"
        to_port="0"
        through="None"
        use_backbone="True"
        repeats="1"
        estimated_volume="None"
        comment="" />
      <Wait
        time="10 s"
        wait_recording_speed="2000.0"
        after_recording_speed="14.0"
        comment="">
        <CSetRecordingSpeed
          recording_speed="2000.0"
          comment="" />
        <CWait
          time="10 s"
          comment="" />
        <CSetRecordingSpeed
          recording_speed="14.0"
          comment="" />
      </Wait>
      <FlushTubing
        to_vessel="reactor1"
        to_port="0"
        volume="5 mL"
        move_speed="40.0"
        dispense_speed="40.0"
        through_cartridge="None"
        flush_tube_vessel="argon"
        aspiration_valve="Valve_B"
        flush_solvent="None"
        flush_solvent_volume="5 mL"
        flush_solvent_vessel="None"
        solvent_aspiration_valve="None"
        through_nodes="Valve_B"
        comment="">
        <CMove
          from_vessel="argon"
          to_vessel="reactor1"
          volume="5 mL"
          move_speed="40.0"
          aspiration_speed="40.0"
          dispense_speed="40.0"
          from_port="0"
          to_port="0"
          through=""
          use_backbone="True"
          repeats="1"
          estimated_volume="None"
          comment="" />
      </FlushTubing>
    </Add>
    <Add
      vessel="reactor1"
      reagent="heptenal"
      volume="1.31 mL"
      viscous="False"
      dropwise="False"
      time="None"
      stir="True"
      stir_speed="250 RPM"
      purpose="None"
      amount="1.31 mL"
      mass="None"
      speed="None"
      port="0"
      through="None"
      move_speed="40.0"
      aspiration_speed="10.0"
      dispense_speed="40.0"
      anticlogging="False"
      anticlogging_solvent="None"
      anticlogging_solvent_volume="2 mL"
      anticlogging_reagent_volume="10 mL"
      flush_solvent="ch2cl2"
      flush_solvent_volume="5 mL"
      aspiration_valve="Valve_B"
      through_cartridge="None"
      reagent_vessel="heptenal"
      waste_vessel="Waste_B"
      vessel_type="reactor"
      anticlogging_solvent_vessel="None"
      prime_n_times="1"
      priming_volume="1.5 mL"
      confirm_solid="True"
      cleaning="False"
      cleaning_solvent="None"
      cleaning_repeats="1"
      reagent_on_backbone="True"
      after_add_waste_vessel="None"
      comment="">
      <StartStir
        vessel="reactor1"
        stir_speed="250 RPM"
        purpose="None"
        stirring_controller="hotplate"
        comment="">
        <CStirringControllerSetSpeed
          stirring_controller="hotplate"
          stir_speed="250 RPM"
          comment="" />
        <CStirringControllerStart
          stirring_controller="hotplate"
          comment="" />
      </StartStir>
      <PrimePumpForAdd
        reagent="ch2cl2"
        volume="3 mL"
        reagent_vessel="ch2cl2"
        waste_vessel="Waste_B"
        prime_n_times="1"
        move_speed="40.0"
        aspiration_speed="40.0"
        dispense_speed="40.0"
        aspiration_valve="Valve_B"
        comment="">
        <Repeat
          repeats="1"
          once="False"
          comment="">
          <CMove
            from_vessel="ch2cl2"
            to_vessel="Waste_B"
            volume="3 mL"
            move_speed="40.0"
            aspiration_speed="40.0"
            dispense_speed="40.0"
            from_port="0"
            to_port="0"
            through=""
            use_backbone="True"
            repeats="1"
            estimated_volume="None"
            comment="" />
          <FlushTubing
            to_vessel="Waste_B"
            to_port="0"
            volume="5 mL"
            move_speed="40.0"
            dispense_speed="40.0"
            through_cartridge="None"
            flush_tube_vessel="argon"
            aspiration_valve="Valve_B"
            flush_solvent="None"
            flush_solvent_volume="None"
            flush_solvent_vessel="None"
            solvent_aspiration_valve="None"
            through_nodes="Valve_B"
            comment="">
            <CMove
              from_vessel="argon"
              to_vessel="Waste_B"
              volume="5 mL"
              move_speed="40.0"
              aspiration_speed="40.0"
              dispense_speed="40.0"
              from_port="0"
              to_port="0"
              through=""
              use_backbone="True"
              repeats="1"
              estimated_volume="None"
              comment="" />
          </FlushTubing>
        </Repeat>
      </PrimePumpForAdd>
      <PrimePumpForAdd
        reagent="heptenal"
        volume="1.5 mL"
        reagent_vessel="heptenal"
        waste_vessel="Waste_B"
        prime_n_times="1"
        move_speed="40.0"
        aspiration_speed="10.0"
        dispense_speed="40.0"
        aspiration_valve="Valve_B"
        comment="">
        <Repeat
          repeats="1"
          once="False"
          comment="">
          <CMove
            from_vessel="heptenal"
            to_vessel="Waste_B"
            volume="1.5 mL"
            move_speed="40.0"
            aspiration_speed="10.0"
            dispense_speed="40.0"
            from_port="0"
            to_port="0"
            through=""
            use_backbone="True"
            repeats="1"
            estimated_volume="None"
            comment="" />
          <FlushTubing
            to_vessel="Waste_B"
            to_port="0"
            volume="5 mL"
            move_speed="40.0"
            dispense_speed="40.0"
            through_cartridge="None"
            flush_tube_vessel="argon"
            aspiration_valve="Valve_B"
            flush_solvent="None"
            flush_solvent_volume="None"
            flush_solvent_vessel="None"
            solvent_aspiration_valve="None"
            through_nodes="Valve_B"
            comment="">
            <CMove
              from_vessel="argon"
              to_vessel="Waste_B"
              volume="5 mL"
              move_speed="40.0"
              aspiration_speed="40.0"
              dispense_speed="40.0"
              from_port="0"
              to_port="0"
              through=""
              use_backbone="True"
              repeats="1"
              estimated_volume="None"
              comment="" />
          </FlushTubing>
        </Repeat>
      </PrimePumpForAdd>
      <CMove
        from_vessel="heptenal"
        to_vessel="reactor1"
        volume="1.31 mL"
        move_speed="40.0"
        aspiration_speed="10.0"
        dispense_speed="40.0"
        from_port="0"
        to_port="0"
        through="None"
        use_backbone="True"
        repeats="1"
        estimated_volume="None"
        comment="" />
      <Wait
        time="10 s"
        wait_recording_speed="2000.0"
        after_recording_speed="14.0"
        comment="">
        <CSetRecordingSpeed
          recording_speed="2000.0"
          comment="" />
        <CWait
          time="10 s"
          comment="" />
        <CSetRecordingSpeed
          recording_speed="14.0"
          comment="" />
      </Wait>
      <FlushTubing
        to_vessel="reactor1"
        to_port="0"
        volume="5 mL"
        move_speed="40.0"
        dispense_speed="40.0"
        through_cartridge="None"
        flush_tube_vessel="argon"
        aspiration_valve="Valve_B"
        flush_solvent="ch2cl2"
        flush_solvent_volume="5 mL"
        flush_solvent_vessel="ch2cl2"
        solvent_aspiration_valve="Valve_B"
        through_nodes="Valve_B"
        comment="">
        <CMove
          from_vessel="ch2cl2"
          to_vessel="reactor1"
          volume="5 mL"
          move_speed="40.0"
          aspiration_speed="40.0"
          dispense_speed="40.0"
          from_port="0"
          to_port="0"
          through=""
          use_backbone="True"
          repeats="1"
          estimated_volume="None"
          comment="" />
        <CMove
          from_vessel="argon"
          to_vessel="reactor1"
          volume="5 mL"
          move_speed="40.0"
          aspiration_speed="40.0"
          dispense_speed="40.0"
          from_port="0"
          to_port="0"
          through=""
          use_backbone="True"
          repeats="1"
          estimated_volume="None"
          comment="" />
      </FlushTubing>
    </Add>
    <Add
      vessel="reactor1"
      reagent="hydrogen peroxide 30%"
      volume="1.07 mL"
      viscous="False"
      dropwise="False"
      time="None"
      stir="True"
      stir_speed="250 RPM"
      purpose="None"
      amount="1.07 mL"
      mass="None"
      speed="None"
      port="0"
      through="None"
      move_speed="40.0"
      aspiration_speed="10.0"
      dispense_speed="40.0"
      anticlogging="False"
      anticlogging_solvent="None"
      anticlogging_solvent_volume="2 mL"
      anticlogging_reagent_volume="10 mL"
      flush_solvent="water"
      flush_solvent_volume="1 mL"
      aspiration_valve="Valve_C"
      through_cartridge="None"
      reagent_vessel="hydrogen peroxide 30%"
      waste_vessel="Waste_C"
      vessel_type="reactor"
      anticlogging_solvent_vessel="None"
      prime_n_times="1"
      priming_volume="1.5 mL"
      confirm_solid="True"
      cleaning="False"
      cleaning_solvent="None"
      cleaning_repeats="1"
      reagent_on_backbone="True"
      after_add_waste_vessel="None"
      comment="">
      <StartStir
        vessel="reactor1"
        stir_speed="250 RPM"
        purpose="None"
        stirring_controller="hotplate"
        comment="">
        <CStirringControllerSetSpeed
          stirring_controller="hotplate"
          stir_speed="250 RPM"
          comment="" />
        <CStirringControllerStart
          stirring_controller="hotplate"
          comment="" />
      </StartStir>
      <PrimePumpForAdd
        reagent="water"
        volume="3 mL"
        reagent_vessel="water"
        waste_vessel="Waste_B"
        prime_n_times="1"
        move_speed="40.0"
        aspiration_speed="40.0"
        dispense_speed="40.0"
        aspiration_valve="Valve_B"
        comment="">
        <Repeat
          repeats="1"
          once="False"
          comment="">
          <CMove
            from_vessel="water"
            to_vessel="Waste_B"
            volume="3 mL"
            move_speed="40.0"
            aspiration_speed="40.0"
            dispense_speed="40.0"
            from_port="0"
            to_port="0"
            through=""
            use_backbone="True"
            repeats="1"
            estimated_volume="None"
            comment="" />
          <FlushTubing
            to_vessel="Waste_B"
            to_port="0"
            volume="5 mL"
            move_speed="40.0"
            dispense_speed="40.0"
            through_cartridge="None"
            flush_tube_vessel="argon"
            aspiration_valve="Valve_B"
            flush_solvent="None"
            flush_solvent_volume="None"
            flush_solvent_vessel="None"
            solvent_aspiration_valve="None"
            through_nodes="Valve_B"
            comment="">
            <CMove
              from_vessel="argon"
              to_vessel="Waste_B"
              volume="5 mL"
              move_speed="40.0"
              aspiration_speed="40.0"
              dispense_speed="40.0"
              from_port="0"
              to_port="0"
              through=""
              use_backbone="True"
              repeats="1"
              estimated_volume="None"
              comment="" />
          </FlushTubing>
        </Repeat>
      </PrimePumpForAdd>
      <PrimePumpForAdd
        reagent="hydrogen peroxide 30%"
        volume="1.5 mL"
        reagent_vessel="hydrogen peroxide 30%"
        waste_vessel="Waste_C"
        prime_n_times="1"
        move_speed="40.0"
        aspiration_speed="10.0"
        dispense_speed="40.0"
        aspiration_valve="Valve_C"
        comment="">
        <Repeat
          repeats="1"
          once="False"
          comment="">
          <CMove
            from_vessel="hydrogen peroxide 30%"
            to_vessel="Waste_C"
            volume="1.5 mL"
            move_speed="40.0"
            aspiration_speed="10.0"
            dispense_speed="40.0"
            from_port="0"
            to_port="0"
            through=""
            use_backbone="True"
            repeats="1"
            estimated_volume="None"
            comment="" />
          <FlushTubing
            to_vessel="Waste_C"
            to_port="0"
            volume="5 mL"
            move_speed="40.0"
            dispense_speed="40.0"
            through_cartridge="None"
            flush_tube_vessel="argon"
            aspiration_valve="Valve_C"
            flush_solvent="None"
            flush_solvent_volume="None"
            flush_solvent_vessel="None"
            solvent_aspiration_valve="None"
            through_nodes="Valve_C"
            comment="">
            <CMove
              from_vessel="argon"
              to_vessel="Waste_C"
              volume="5 mL"
              move_speed="40.0"
              aspiration_speed="40.0"
              dispense_speed="40.0"
              from_port="0"
              to_port="0"
              through=""
              use_backbone="True"
              repeats="1"
              estimated_volume="None"
              comment="" />
          </FlushTubing>
        </Repeat>
      </PrimePumpForAdd>
      <CMove
        from_vessel="hydrogen peroxide 30%"
        to_vessel="reactor1"
        volume="1.07 mL"
        move_speed="40.0"
        aspiration_speed="10.0"
        dispense_speed="40.0"
        from_port="0"
        to_port="0"
        through="None"
        use_backbone="True"
        repeats="1"
        estimated_volume="None"
        comment="" />
      <Wait
        time="10 s"
        wait_recording_speed="2000.0"
        after_recording_speed="14.0"
        comment="">
        <CSetRecordingSpeed
          recording_speed="2000.0"
          comment="" />
        <CWait
          time="10 s"
          comment="" />
        <CSetRecordingSpeed
          recording_speed="14.0"
          comment="" />
      </Wait>
      <FlushTubing
        to_vessel="reactor1"
        to_port="0"
        volume="5 mL"
        move_speed="40.0"
        dispense_speed="40.0"
        through_cartridge="None"
        flush_tube_vessel="argon"
        aspiration_valve="Valve_C"
        flush_solvent="water"
        flush_solvent_volume="1 mL"
        flush_solvent_vessel="water"
        solvent_aspiration_valve="Valve_B"
        through_nodes="Valve_B Valve_C"
        comment="">
        <CMove
          from_vessel="water"
          to_vessel="reactor1"
          volume="1 mL"
          move_speed="40.0"
          aspiration_speed="40.0"
          dispense_speed="40.0"
          from_port="0"
          to_port="0"
          through=""
          use_backbone="True"
          repeats="1"
          estimated_volume="None"
          comment="" />
        <CMove
          from_vessel="argon"
          to_vessel="reactor1"
          volume="5 mL"
          move_speed="40.0"
          aspiration_speed="40.0"
          dispense_speed="40.0"
          from_port="0"
          to_port="0"
          through=""
          use_backbone="True"
          repeats="1"
          estimated_volume="None"
          comment="" />
      </FlushTubing>
    </Add>
    <Stir
      vessel="reactor1"
      time="24 h"
      continue_stirring="False"
      stir_speed="250 RPM"
      purpose="None"
      comment="">
      <StartStir
        vessel="reactor1"
        stir_speed="250 RPM"
        purpose="None"
        stirring_controller="hotplate"
        comment="">
        <CStirringControllerSetSpeed
          stirring_controller="hotplate"
          stir_speed="250 RPM"
          comment="" />
        <CStirringControllerStart
          stirring_controller="hotplate"
          comment="" />
      </StartStir>
      <Wait
        time="24 h"
        wait_recording_speed="2000.0"
        after_recording_speed="14.0"
        comment="">
        <CSetRecordingSpeed
          recording_speed="2000.0"
          comment="" />
        <CWait
          time="24 h"
          comment="" />
        <CSetRecordingSpeed
          recording_speed="14.0"
          comment="" />
      </Wait>
      <StopStir
        vessel="reactor1"
        stirring_controller="hotplate"
        comment="">
        <CStirringControllerStop
          stirring_controller="hotplate"
          comment="" />
      </StopStir>
    </Stir>
    <Add
      vessel="reactor2"
      reagent="magnesium sulfate"
      volume="None"
      viscous="False"
      dropwise="False"
      time="None"
      stir="False"
      stir_speed="250 RPM"
      purpose="None"
      amount="3 g"
      mass="3 g"
      speed="None"
      port="0"
      through="None"
      move_speed="40.0"
      aspiration_speed="40.0"
      dispense_speed="40.0"
      anticlogging="False"
      anticlogging_solvent="None"
      anticlogging_solvent_volume="2 mL"
      anticlogging_reagent_volume="10 mL"
      flush_solvent="None"
      flush_solvent_volume="5 mL"
      aspiration_valve="None"
      through_cartridge="None"
      reagent_vessel="None"
      waste_vessel="None"
      vessel_type="None"
      anticlogging_solvent_vessel="None"
      prime_n_times="1"
      priming_volume="3 mL"
      confirm_solid="False"
      cleaning="False"
      cleaning_solvent="None"
      cleaning_repeats="1"
      reagent_on_backbone="None"
      after_add_waste_vessel="None"
      comment="" />
    <Transfer
      stir_to_vessel="True"
      stir_from_vessel="False"
      rinse_stir="True"
      stir_speed="250.0"
      from_vessel="reactor1"
      to_vessel="reactor2"
      volume="all"
      amount="None"
      from_port="0"
      to_port="0"
      through="None"
      time="None"
      aspiration_speed="40.0"
      move_speed="40.0"
      dispense_speed="40.0"
      viscous="False"
      through_cartridge="None"
      transfer_all="True"
      from_vessel_has_stirrer="True"
      from_vessel_has_heater="True"
      from_vessel_has_chiller="False"
      flush_tubing="False"
      rinsing_solvent="ch2cl2"
      rinsing_volume="5 mL"
      rinsing_repeats="1"
      rinsing_solvent_vessel="ch2cl2"
      rinse_withdrawal_excess="0.2"
      solid="False"
      to_vessel_has_stirrer="True"
      rinse_stir_time="30.0"
      rinse_settle_time="10.0"
      aspiration_valve="Valve_D"
      through_nodes="Valve_D"
      comment="">
      <StopStir
        vessel="reactor1"
        stirring_controller="hotplate"
        comment="">
        <CStirringControllerStop
          stirring_controller="hotplate"
          comment="" />
      </StopStir>
      <StartStir
        vessel="reactor2"
        stir_speed="250 RPM"
        purpose="None"
        stirring_controller="hotplate2"
        comment="">
        <CStirringControllerSetSpeed
          stirring_controller="hotplate2"
          stir_speed="250 RPM"
          comment="" />
        <CStirringControllerStart
          stirring_controller="hotplate2"
          comment="" />
      </StartStir>
      <CMove
        from_vessel="reactor1"
        to_vessel="reactor2"
        volume="all"
        move_speed="40.0"
        aspiration_speed="40.0"
        dispense_speed="40.0"
        from_port="0"
        to_port="0"
        through="None"
        use_backbone="True"
        repeats="1"
        estimated_volume="21.137 mL"
        comment="" />
      <StartStir
        vessel="reactor1"
        stir_speed="250 RPM"
        purpose="None"
        stirring_controller="hotplate"
        comment="">
        <CStirringControllerSetSpeed
          stirring_controller="hotplate"
          stir_speed="250 RPM"
          comment="" />
        <CStirringControllerStart
          stirring_controller="hotplate"
          comment="" />
      </StartStir>
      <CMove
        from_vessel="ch2cl2"
        to_vessel="reactor1"
        volume="5 mL"
        move_speed="40.0"
        aspiration_speed="40.0"
        dispense_speed="40.0"
        from_port="0"
        to_port="0"
        through=""
        use_backbone="True"
        repeats="1"
        estimated_volume="None"
        comment="" />
      <Wait
        time="30 s"
        comment="" />
      <StopStir
        vessel="reactor1"
        stirring_controller="hotplate"
        comment="">
        <CStirringControllerStop
          stirring_controller="hotplate"
          comment="" />
      </StopStir>
      <Wait
        time="10 s"
        comment="" />
      <CMove
        from_vessel="reactor1"
        to_vessel="reactor2"
        volume="6 mL"
        move_speed="40.0"
        aspiration_speed="40.0"
        dispense_speed="40.0"
        from_port="0"
        to_port="0"
        through="None"
        use_backbone="True"
        repeats="1"
        estimated_volume="None"
        comment="" />
      <StopHeatChill
        vessel="reactor1"
        heater="hotplate"
        chiller="None"
        comment="">
        <CTemperatureControllerStop
          temperature_controller="hotplate"
          comment="" />
      </StopHeatChill>
      <StopStir
        vessel="reactor1"
        stirring_controller="hotplate"
        comment="">
        <CStirringControllerStop
          stirring_controller="hotplate"
          comment="" />
      </StopStir>
      <StopStir
        vessel="reactor2"
        stirring_controller="hotplate2"
        comment="">
        <CStirringControllerStop
          stirring_controller="hotplate2"
          comment="" />
      </StopStir>
    </Transfer>
    <Add
      vessel="reactor2"
      reagent="benzylamine"
      volume="1.14 mL"
      viscous="False"
      dropwise="False"
      time="None"
      stir="True"
      stir_speed="250 RPM"
      purpose="None"
      amount="1.14 mL"
      mass="None"
      speed="None"
      port="0"
      through="None"
      move_speed="40.0"
      aspiration_speed="10.0"
      dispense_speed="40.0"
      anticlogging="False"
      anticlogging_solvent="None"
      anticlogging_solvent_volume="2 mL"
      anticlogging_reagent_volume="10 mL"
      flush_solvent="ch2cl2"
      flush_solvent_volume="3 mL"
      aspiration_valve="Valve_C"
      through_cartridge="None"
      reagent_vessel="benzylamine"
      waste_vessel="Waste_C"
      vessel_type="reactor"
      anticlogging_solvent_vessel="None"
      prime_n_times="1"
      priming_volume="1.5 mL"
      confirm_solid="True"
      cleaning="False"
      cleaning_solvent="None"
      cleaning_repeats="1"
      reagent_on_backbone="True"
      after_add_waste_vessel="None"
      comment="">
      <StartStir
        vessel="reactor2"
        stir_speed="250 RPM"
        purpose="None"
        stirring_controller="hotplate2"
        comment="">
        <CStirringControllerSetSpeed
          stirring_controller="hotplate2"
          stir_speed="250 RPM"
          comment="" />
        <CStirringControllerStart
          stirring_controller="hotplate2"
          comment="" />
      </StartStir>
      <PrimePumpForAdd
        reagent="ch2cl2"
        volume="3 mL"
        reagent_vessel="ch2cl2"
        waste_vessel="Waste_B"
        prime_n_times="1"
        move_speed="40.0"
        aspiration_speed="40.0"
        dispense_speed="40.0"
        aspiration_valve="Valve_B"
        comment="">
        <Repeat
          repeats="1"
          once="False"
          comment="">
          <CMove
            from_vessel="ch2cl2"
            to_vessel="Waste_B"
            volume="3 mL"
            move_speed="40.0"
            aspiration_speed="40.0"
            dispense_speed="40.0"
            from_port="0"
            to_port="0"
            through=""
            use_backbone="True"
            repeats="1"
            estimated_volume="None"
            comment="" />
          <FlushTubing
            to_vessel="Waste_B"
            to_port="0"
            volume="5 mL"
            move_speed="40.0"
            dispense_speed="40.0"
            through_cartridge="None"
            flush_tube_vessel="argon"
            aspiration_valve="Valve_B"
            flush_solvent="None"
            flush_solvent_volume="None"
            flush_solvent_vessel="None"
            solvent_aspiration_valve="None"
            through_nodes="Valve_B"
            comment="">
            <CMove
              from_vessel="argon"
              to_vessel="Waste_B"
              volume="5 mL"
              move_speed="40.0"
              aspiration_speed="40.0"
              dispense_speed="40.0"
              from_port="0"
              to_port="0"
              through=""
              use_backbone="True"
              repeats="1"
              estimated_volume="None"
              comment="" />
          </FlushTubing>
        </Repeat>
      </PrimePumpForAdd>
      <PrimePumpForAdd
        reagent="benzylamine"
        volume="1.5 mL"
        reagent_vessel="benzylamine"
        waste_vessel="Waste_C"
        prime_n_times="1"
        move_speed="40.0"
        aspiration_speed="10.0"
        dispense_speed="40.0"
        aspiration_valve="Valve_C"
        comment="">
        <Repeat
          repeats="1"
          once="False"
          comment="">
          <CMove
            from_vessel="benzylamine"
            to_vessel="Waste_C"
            volume="1.5 mL"
            move_speed="40.0"
            aspiration_speed="10.0"
            dispense_speed="40.0"
            from_port="0"
            to_port="0"
            through=""
            use_backbone="True"
            repeats="1"
            estimated_volume="None"
            comment="" />
          <FlushTubing
            to_vessel="Waste_C"
            to_port="0"
            volume="5 mL"
            move_speed="40.0"
            dispense_speed="40.0"
            through_cartridge="None"
            flush_tube_vessel="argon"
            aspiration_valve="Valve_C"
            flush_solvent="None"
            flush_solvent_volume="None"
            flush_solvent_vessel="None"
            solvent_aspiration_valve="None"
            through_nodes="Valve_C"
            comment="">
            <CMove
              from_vessel="argon"
              to_vessel="Waste_C"
              volume="5 mL"
              move_speed="40.0"
              aspiration_speed="40.0"
              dispense_speed="40.0"
              from_port="0"
              to_port="0"
              through=""
              use_backbone="True"
              repeats="1"
              estimated_volume="None"
              comment="" />
          </FlushTubing>
        </Repeat>
      </PrimePumpForAdd>
      <CMove
        from_vessel="benzylamine"
        to_vessel="reactor2"
        volume="1.14 mL"
        move_speed="40.0"
        aspiration_speed="10.0"
        dispense_speed="40.0"
        from_port="0"
        to_port="0"
        through="None"
        use_backbone="True"
        repeats="1"
        estimated_volume="None"
        comment="" />
      <Wait
        time="10 s"
        wait_recording_speed="2000.0"
        after_recording_speed="14.0"
        comment="">
        <CSetRecordingSpeed
          recording_speed="2000.0"
          comment="" />
        <CWait
          time="10 s"
          comment="" />
        <CSetRecordingSpeed
          recording_speed="14.0"
          comment="" />
      </Wait>
      <FlushTubing
        to_vessel="reactor2"
        to_port="0"
        volume="5 mL"
        move_speed="40.0"
        dispense_speed="40.0"
        through_cartridge="None"
        flush_tube_vessel="argon"
        aspiration_valve="Valve_C"
        flush_solvent="ch2cl2"
        flush_solvent_volume="3 mL"
        flush_solvent_vessel="ch2cl2"
        solvent_aspiration_valve="Valve_B"
        through_nodes="Valve_B Valve_C"
        comment="">
        <CMove
          from_vessel="ch2cl2"
          to_vessel="reactor2"
          volume="3 mL"
          move_speed="40.0"
          aspiration_speed="40.0"
          dispense_speed="40.0"
          from_port="0"
          to_port="0"
          through=""
          use_backbone="True"
          repeats="1"
          estimated_volume="None"
          comment="" />
        <CMove
          from_vessel="argon"
          to_vessel="reactor2"
          volume="5 mL"
          move_speed="40.0"
          aspiration_speed="40.0"
          dispense_speed="40.0"
          from_port="0"
          to_port="0"
          through=""
          use_backbone="True"
          repeats="1"
          estimated_volume="None"
          comment="" />
      </FlushTubing>
    </Add>
    <Stir
      vessel="reactor2"
      time="2 h"
      continue_stirring="False"
      stir_speed="400 RPM"
      purpose="None"
      comment="">
      <StartStir
        vessel="reactor2"
        stir_speed="400 RPM"
        purpose="None"
        stirring_controller="hotplate2"
        comment="">
        <CStirringControllerSetSpeed
          stirring_controller="hotplate2"
          stir_speed="400 RPM"
          comment="" />
        <CStirringControllerStart
          stirring_controller="hotplate2"
          comment="" />
      </StartStir>
      <Wait
        time="2 h"
        wait_recording_speed="2000.0"
        after_recording_speed="14.0"
        comment="">
        <CSetRecordingSpeed
          recording_speed="2000.0"
          comment="" />
        <CWait
          time="2 h"
          comment="" />
        <CSetRecordingSpeed
          recording_speed="14.0"
          comment="" />
      </Wait>
      <StopStir
        vessel="reactor2"
        stirring_controller="hotplate2"
        comment="">
        <CStirringControllerStop
          stirring_controller="hotplate2"
          comment="" />
      </StopStir>
    </Stir>
    <Add
      vessel="reactor3"
      reagent="2-naphthol"
      volume="None"
      viscous="False"
      dropwise="False"
      time="None"
      stir="False"
      stir_speed="250 RPM"
      purpose="None"
      amount="1.51 g"
      mass="1.51 g"
      speed="None"
      port="0"
      through="None"
      move_speed="40.0"
      aspiration_speed="40.0"
      dispense_speed="40.0"
      anticlogging="False"
      anticlogging_solvent="None"
      anticlogging_solvent_volume="2 mL"
      anticlogging_reagent_volume="10 mL"
      flush_solvent="None"
      flush_solvent_volume="5 mL"
      aspiration_valve="None"
      through_cartridge="None"
      reagent_vessel="None"
      waste_vessel="None"
      vessel_type="None"
      anticlogging_solvent_vessel="None"
      prime_n_times="1"
      priming_volume="3 mL"
      confirm_solid="False"
      cleaning="False"
      cleaning_solvent="None"
      cleaning_repeats="1"
      reagent_on_backbone="None"
      after_add_waste_vessel="None"
      comment="" />
    <Transfer
      stir_to_vessel="True"
      stir_from_vessel="False"
      rinse_stir="True"
      stir_speed="250.0"
      from_vessel="reactor2"
      to_vessel="reactor3"
      volume="all"
      amount="None"
      from_port="0"
      to_port="0"
      through="None"
      time="None"
      aspiration_speed="10.0"
      move_speed="40.0"
      dispense_speed="40.0"
      viscous="False"
      through_cartridge="None"
      transfer_all="True"
      from_vessel_has_stirrer="True"
      from_vessel_has_heater="True"
      from_vessel_has_chiller="False"
      flush_tubing="False"
      rinsing_solvent="ch2cl2"
      rinsing_volume="10 mL"
      rinsing_repeats="1"
      rinsing_solvent_vessel="ch2cl2"
      rinse_withdrawal_excess="0.2"
      solid="False"
      to_vessel_has_stirrer="True"
      rinse_stir_time="30.0"
      rinse_settle_time="10.0"
      aspiration_valve="Valve_D"
      through_nodes="Valve_D"
      comment="">
      <StopStir
        vessel="reactor2"
        stirring_controller="hotplate2"
        comment="">
        <CStirringControllerStop
          stirring_controller="hotplate2"
          comment="" />
      </StopStir>
      <StartStir
        vessel="reactor3"
        stir_speed="250 RPM"
        purpose="None"
        stirring_controller="hotplate2"
        comment="">
        <CStirringControllerSetSpeed
          stirring_controller="hotplate2"
          stir_speed="250 RPM"
          comment="" />
        <CStirringControllerStart
          stirring_controller="hotplate2"
          comment="" />
      </StartStir>
      <CMove
        from_vessel="reactor2"
        to_vessel="reactor3"
        volume="all"
        move_speed="40.0"
        aspiration_speed="10.0"
        dispense_speed="40.0"
        from_port="0"
        to_port="0"
        through="None"
        use_backbone="True"
        repeats="1"
        estimated_volume="32.798 mL"
        comment="" />
      <StartStir
        vessel="reactor2"
        stir_speed="250 RPM"
        purpose="None"
        stirring_controller="hotplate2"
        comment="">
        <CStirringControllerSetSpeed
          stirring_controller="hotplate2"
          stir_speed="250 RPM"
          comment="" />
        <CStirringControllerStart
          stirring_controller="hotplate2"
          comment="" />
      </StartStir>
      <CMove
        from_vessel="ch2cl2"
        to_vessel="reactor2"
        volume="10 mL"
        move_speed="40.0"
        aspiration_speed="40.0"
        dispense_speed="40.0"
        from_port="0"
        to_port="0"
        through=""
        use_backbone="True"
        repeats="1"
        estimated_volume="None"
        comment="" />
      <Wait
        time="30 s"
        comment="" />
      <StopStir
        vessel="reactor2"
        stirring_controller="hotplate2"
        comment="">
        <CStirringControllerStop
          stirring_controller="hotplate2"
          comment="" />
      </StopStir>
      <Wait
        time="10 s"
        comment="" />
      <CMove
        from_vessel="reactor2"
        to_vessel="reactor3"
        volume="12 mL"
        move_speed="40.0"
        aspiration_speed="10.0"
        dispense_speed="40.0"
        from_port="0"
        to_port="0"
        through="None"
        use_backbone="True"
        repeats="1"
        estimated_volume="None"
        comment="" />
      <StopHeatChill
        vessel="reactor2"
        heater="hotplate2"
        chiller="None"
        comment="">
        <CTemperatureControllerStop
          temperature_controller="hotplate2"
          comment="" />
      </StopHeatChill>
      <StopStir
        vessel="reactor2"
        stirring_controller="hotplate2"
        comment="">
        <CStirringControllerStop
          stirring_controller="hotplate2"
          comment="" />
      </StopStir>
      <StopStir
        vessel="reactor3"
        stirring_controller="hotplate2"
        comment="">
        <CStirringControllerStop
          stirring_controller="hotplate2"
          comment="" />
      </StopStir>
    </Transfer>
    <Stir
      vessel="reactor3"
      time="24 h"
      continue_stirring="False"
      stir_speed="250 RPM"
      purpose="None"
      comment="">
      <StartStir
        vessel="reactor3"
        stir_speed="250 RPM"
        purpose="None"
        stirring_controller="hotplate2"
        comment="">
        <CStirringControllerSetSpeed
          stirring_controller="hotplate2"
          stir_speed="250 RPM"
          comment="" />
        <CStirringControllerStart
          stirring_controller="hotplate2"
          comment="" />
      </StartStir>
      <Wait
        time="24 h"
        wait_recording_speed="2000.0"
        after_recording_speed="14.0"
        comment="">
        <CSetRecordingSpeed
          recording_speed="2000.0"
          comment="" />
        <CWait
          time="24 h"
          comment="" />
        <CSetRecordingSpeed
          recording_speed="14.0"
          comment="" />
      </Wait>
      <StopStir
        vessel="reactor3"
        stirring_controller="hotplate2"
        comment="">
        <CStirringControllerStop
          stirring_controller="hotplate2"
          comment="" />
      </StopStir>
    </Stir>
    <Add
      vessel="reactor3"
      reagent="DBU"
      volume="1.49 mL"
      viscous="False"
      dropwise="False"
      time="None"
      stir="True"
      stir_speed="250 RPM"
      purpose="None"
      amount="1.49 mL"
      mass="None"
      speed="None"
      port="0"
      through="None"
      move_speed="40.0"
      aspiration_speed="5.0"
      dispense_speed="40.0"
      anticlogging="False"
      anticlogging_solvent="None"
      anticlogging_solvent_volume="2 mL"
      anticlogging_reagent_volume="10 mL"
      flush_solvent="ch2cl2"
      flush_solvent_volume="3 mL"
      aspiration_valve="Valve_C"
      through_cartridge="None"
      reagent_vessel="DBU"
      waste_vessel="Waste_C"
      vessel_type="reactor"
      anticlogging_solvent_vessel="None"
      prime_n_times="1"
      priming_volume="1.5 mL"
      confirm_solid="True"
      cleaning="False"
      cleaning_solvent="None"
      cleaning_repeats="1"
      reagent_on_backbone="True"
      after_add_waste_vessel="None"
      comment="">
      <StartStir
        vessel="reactor3"
        stir_speed="250 RPM"
        purpose="None"
        stirring_controller="hotplate2"
        comment="">
        <CStirringControllerSetSpeed
          stirring_controller="hotplate2"
          stir_speed="250 RPM"
          comment="" />
        <CStirringControllerStart
          stirring_controller="hotplate2"
          comment="" />
      </StartStir>
      <PrimePumpForAdd
        reagent="ch2cl2"
        volume="3 mL"
        reagent_vessel="ch2cl2"
        waste_vessel="Waste_B"
        prime_n_times="1"
        move_speed="40.0"
        aspiration_speed="40.0"
        dispense_speed="40.0"
        aspiration_valve="Valve_B"
        comment="">
        <Repeat
          repeats="1"
          once="False"
          comment="">
          <CMove
            from_vessel="ch2cl2"
            to_vessel="Waste_B"
            volume="3 mL"
            move_speed="40.0"
            aspiration_speed="40.0"
            dispense_speed="40.0"
            from_port="0"
            to_port="0"
            through=""
            use_backbone="True"
            repeats="1"
            estimated_volume="None"
            comment="" />
          <FlushTubing
            to_vessel="Waste_B"
            to_port="0"
            volume="5 mL"
            move_speed="40.0"
            dispense_speed="40.0"
            through_cartridge="None"
            flush_tube_vessel="argon"
            aspiration_valve="Valve_B"
            flush_solvent="None"
            flush_solvent_volume="None"
            flush_solvent_vessel="None"
            solvent_aspiration_valve="None"
            through_nodes="Valve_B"
            comment="">
            <CMove
              from_vessel="argon"
              to_vessel="Waste_B"
              volume="5 mL"
              move_speed="40.0"
              aspiration_speed="40.0"
              dispense_speed="40.0"
              from_port="0"
              to_port="0"
              through=""
              use_backbone="True"
              repeats="1"
              estimated_volume="None"
              comment="" />
          </FlushTubing>
        </Repeat>
      </PrimePumpForAdd>
      <PrimePumpForAdd
        reagent="DBU"
        volume="1.5 mL"
        reagent_vessel="DBU"
        waste_vessel="Waste_C"
        prime_n_times="1"
        move_speed="40.0"
        aspiration_speed="5.0"
        dispense_speed="40.0"
        aspiration_valve="Valve_C"
        comment="">
        <Repeat
          repeats="1"
          once="False"
          comment="">
          <CMove
            from_vessel="DBU"
            to_vessel="Waste_C"
            volume="1.5 mL"
            move_speed="40.0"
            aspiration_speed="5.0"
            dispense_speed="40.0"
            from_port="0"
            to_port="0"
            through=""
            use_backbone="True"
            repeats="1"
            estimated_volume="None"
            comment="" />
          <FlushTubing
            to_vessel="Waste_C"
            to_port="0"
            volume="5 mL"
            move_speed="40.0"
            dispense_speed="40.0"
            through_cartridge="None"
            flush_tube_vessel="argon"
            aspiration_valve="Valve_C"
            flush_solvent="None"
            flush_solvent_volume="None"
            flush_solvent_vessel="None"
            solvent_aspiration_valve="None"
            through_nodes="Valve_C"
            comment="">
            <CMove
              from_vessel="argon"
              to_vessel="Waste_C"
              volume="5 mL"
              move_speed="40.0"
              aspiration_speed="40.0"
              dispense_speed="40.0"
              from_port="0"
              to_port="0"
              through=""
              use_backbone="True"
              repeats="1"
              estimated_volume="None"
              comment="" />
          </FlushTubing>
        </Repeat>
      </PrimePumpForAdd>
      <CMove
        from_vessel="DBU"
        to_vessel="reactor3"
        volume="1.49 mL"
        move_speed="40.0"
        aspiration_speed="5.0"
        dispense_speed="40.0"
        from_port="0"
        to_port="0"
        through="None"
        use_backbone="True"
        repeats="1"
        estimated_volume="None"
        comment="" />
      <Wait
        time="10 s"
        wait_recording_speed="2000.0"
        after_recording_speed="14.0"
        comment="">
        <CSetRecordingSpeed
          recording_speed="2000.0"
          comment="" />
        <CWait
          time="10 s"
          comment="" />
        <CSetRecordingSpeed
          recording_speed="14.0"
          comment="" />
      </Wait>
      <FlushTubing
        to_vessel="reactor3"
        to_port="0"
        volume="5 mL"
        move_speed="40.0"
        dispense_speed="40.0"
        through_cartridge="None"
        flush_tube_vessel="argon"
        aspiration_valve="Valve_C"
        flush_solvent="ch2cl2"
        flush_solvent_volume="3 mL"
        flush_solvent_vessel="ch2cl2"
        solvent_aspiration_valve="Valve_B"
        through_nodes="Valve_B Valve_C"
        comment="">
        <CMove
          from_vessel="ch2cl2"
          to_vessel="reactor3"
          volume="3 mL"
          move_speed="40.0"
          aspiration_speed="40.0"
          dispense_speed="40.0"
          from_port="0"
          to_port="0"
          through=""
          use_backbone="True"
          repeats="1"
          estimated_volume="None"
          comment="" />
        <CMove
          from_vessel="argon"
          to_vessel="reactor3"
          volume="5 mL"
          move_speed="40.0"
          aspiration_speed="40.0"
          dispense_speed="40.0"
          from_port="0"
          to_port="0"
          through=""
          use_backbone="True"
          repeats="1"
          estimated_volume="None"
          comment="" />
      </FlushTubing>
    </Add>
    <Stir
      vessel="reactor3"
      time="2 h"
      continue_stirring="False"
      stir_speed="250 RPM"
      purpose="None"
      comment="">
      <StartStir
        vessel="reactor3"
        stir_speed="250 RPM"
        purpose="None"
        stirring_controller="hotplate2"
        comment="">
        <CStirringControllerSetSpeed
          stirring_controller="hotplate2"
          stir_speed="250 RPM"
          comment="" />
        <CStirringControllerStart
          stirring_controller="hotplate2"
          comment="" />
      </StartStir>
      <Wait
        time="2 h"
        wait_recording_speed="2000.0"
        after_recording_speed="14.0"
        comment="">
        <CSetRecordingSpeed
          recording_speed="2000.0"
          comment="" />
        <CWait
          time="2 h"
          comment="" />
        <CSetRecordingSpeed
          recording_speed="14.0"
          comment="" />
      </Wait>
      <StopStir
        vessel="reactor3"
        stirring_controller="hotplate2"
        comment="">
        <CStirringControllerStop
          stirring_controller="hotplate2"
          comment="" />
      </StopStir>
    </Stir>
    <Transfer
      stir_to_vessel="False"
      stir_from_vessel="False"
      rinse_stir="True"
      stir_speed="250.0"
      from_vessel="reactor3"
      to_vessel="rotavap"
      volume="all"
      amount="None"
      from_port="0"
      to_port="evaporate"
      through="silica"
      time="None"
      aspiration_speed="40.0"
      move_speed="5.0"
      dispense_speed="40.0"
      viscous="False"
      through_cartridge="silica"
      transfer_all="True"
      from_vessel_has_stirrer="True"
      from_vessel_has_heater="True"
      from_vessel_has_chiller="False"
      flush_tubing="False"
      rinsing_solvent="ch2cl2"
      rinsing_volume="40 mL"
      rinsing_repeats="2"
      rinsing_solvent_vessel="ch2cl2"
      rinse_withdrawal_excess="0.2"
      solid="False"
      to_vessel_has_stirrer="True"
      rinse_stir_time="30.0"
      rinse_settle_time="10.0"
      aspiration_valve="Valve_D"
      through_nodes="Valve_D silica"
      comment="">
      <StopStir
        vessel="reactor3"
        stirring_controller="hotplate2"
        comment="">
        <CStirringControllerStop
          stirring_controller="hotplate2"
          comment="" />
      </StopStir>
      <StopStir
        vessel="rotavap"
        stirring_controller="rotavap"
        comment="">
        <CStirringControllerStop
          stirring_controller="rotavap"
          comment="" />
      </StopStir>
      <CMove
        from_vessel="reactor3"
        to_vessel="rotavap"
        volume="all"
        move_speed="5.0"
        aspiration_speed="40.0"
        dispense_speed="40.0"
        from_port="0"
        to_port="evaporate"
        through="silica"
        use_backbone="True"
        repeats="1"
        estimated_volume="51.7615 mL"
        comment="" />
      <StartStir
        vessel="reactor3"
        stir_speed="250 RPM"
        purpose="None"
        stirring_controller="hotplate2"
        comment="">
        <CStirringControllerSetSpeed
          stirring_controller="hotplate2"
          stir_speed="250 RPM"
          comment="" />
        <CStirringControllerStart
          stirring_controller="hotplate2"
          comment="" />
      </StartStir>
      <CMove
        from_vessel="ch2cl2"
        to_vessel="reactor3"
        volume="40 mL"
        move_speed="40.0"
        aspiration_speed="40.0"
        dispense_speed="40.0"
        from_port="0"
        to_port="0"
        through=""
        use_backbone="True"
        repeats="1"
        estimated_volume="None"
        comment="" />
      <Wait
        time="30 s"
        comment="" />
      <StopStir
        vessel="reactor3"
        stirring_controller="hotplate2"
        comment="">
        <CStirringControllerStop
          stirring_controller="hotplate2"
          comment="" />
      </StopStir>
      <Wait
        time="10 s"
        comment="" />
      <CMove
        from_vessel="reactor3"
        to_vessel="rotavap"
        volume="48 mL"
        move_speed="5.0"
        aspiration_speed="40.0"
        dispense_speed="40.0"
        from_port="0"
        to_port="evaporate"
        through="silica"
        use_backbone="True"
        repeats="1"
        estimated_volume="None"
        comment="" />
      <StartStir
        vessel="reactor3"
        stir_speed="250 RPM"
        purpose="None"
        stirring_controller="hotplate2"
        comment="">
        <CStirringControllerSetSpeed
          stirring_controller="hotplate2"
          stir_speed="250 RPM"
          comment="" />
        <CStirringControllerStart
          stirring_controller="hotplate2"
          comment="" />
      </StartStir>
      <CMove
        from_vessel="ch2cl2"
        to_vessel="reactor3"
        volume="40 mL"
        move_speed="40.0"
        aspiration_speed="40.0"
        dispense_speed="40.0"
        from_port="0"
        to_port="0"
        through=""
        use_backbone="True"
        repeats="1"
        estimated_volume="None"
        comment="" />
      <Wait
        time="30 s"
        comment="" />
      <StopStir
        vessel="reactor3"
        stirring_controller="hotplate2"
        comment="">
        <CStirringControllerStop
          stirring_controller="hotplate2"
          comment="" />
      </StopStir>
      <Wait
        time="10 s"
        comment="" />
      <CMove
        from_vessel="reactor3"
        to_vessel="rotavap"
        volume="48 mL"
        move_speed="5.0"
        aspiration_speed="40.0"
        dispense_speed="40.0"
        from_port="0"
        to_port="evaporate"
        through="silica"
        use_backbone="True"
        repeats="1"
        estimated_volume="None"
        comment="" />
      <StopHeatChill
        vessel="reactor3"
        heater="hotplate2"
        chiller="None"
        comment="">
        <CTemperatureControllerStop
          temperature_controller="hotplate2"
          comment="" />
      </StopHeatChill>
      <StopStir
        vessel="reactor3"
        stirring_controller="hotplate2"
        comment="">
        <CStirringControllerStop
          stirring_controller="hotplate2"
          comment="" />
      </StopStir>
      <StopStir
        vessel="rotavap"
        stirring_controller="rotavap"
        comment="">
        <CStirringControllerStop
          stirring_controller="rotavap"
          comment="" />
      </StopStir>
    </Transfer>
    <Evaporate
      vessel="rotavap"
      vessel_is_simple_flask="False"
      temp="40 �C"
      pressure="50 mbar"
      time="60 min"
      stir_speed="150 RPM"
      mode="auto"
      waste_vessel="Waste_H"
      collection_flask_waste_vessel="Waste_H"
      collection_flask_volume="None"
      chiller="None"
      is_r300="True"
      inert_gas="None"
      vacuum_source="None"
      vacuum_device="None"
      chiller_temp="5 �C"
      comment="">
      <CR300RotavapSetAutoMode
        rotavap_name="rotavap"
        comment="" />
      <CStirringControllerSetSpeed
        stirring_controller="rotavap"
        stir_speed="150 RPM"
        comment="" />
      <CR300RotavapStartChiller
        rotavap_name="rotavap"
        temp="5 �C"
        comment="" />
      <HeatChillToTemp
        vessel="rotavap"
        temp="40 �C"
        active="True"
        continue_heatchill="True"
        stir="True"
        stir_speed="150 RPM"
        purpose="None"
        wait_recording_speed="2000.0"
        after_recording_speed="14.0"
        temperature_controller="rotavap"
        upper_temp_tolerance="0.5 �C"
        lower_temp_tolerance="0.5 �C"
        comment="">
        <StartStir
          vessel="rotavap"
          stir_speed="150 RPM"
          purpose="None"
          stirring_controller="rotavap"
          comment="">
          <CStirringControllerSetSpeed
            stirring_controller="rotavap"
            stir_speed="150 RPM"
            comment="" />
          <CStirringControllerStart
            stirring_controller="rotavap"
            comment="" />
        </StartStir>
        <StartHeatChill
          vessel="rotavap"
          temp="40 �C"
          purpose="None"
          temperature_controller="rotavap"
          comment="">
          <CTemperatureControllerSetTemp
            temperature_controller="rotavap"
            temp="40 �C"
            sensor="internal"
            sensor_code="0"
            comment="" />
          <CTemperatureControllerStart
            temperature_controller="rotavap"
            comment="" />
        </StartHeatChill>
        <CSetRecordingSpeed
          recording_speed="2000.0"
          comment="" />
        <WaitForTemp
          vessel="rotavap"
          active="True"
          temperature_controller="rotavap"
          relaxed_rt_threshold="5.0"
          relaxed_rt_threshold_timeout="600.0"
          upper_temp_tolerance="0.5 �C"
          lower_temp_tolerance="0.5 �C"
          comment="" />
        <CSetRecordingSpeed
          recording_speed="14.0"
          comment="" />
        <StartStir
          vessel="rotavap"
          stir_speed="150 RPM"
          purpose="None"
          stirring_controller="rotavap"
          comment="">
          <CStirringControllerSetSpeed
            stirring_controller="rotavap"
            stir_speed="150 RPM"
            comment="" />
          <CStirringControllerStart
            stirring_controller="rotavap"
            comment="" />
        </StartStir>
      </HeatChillToTemp>
      <CRotavapLiftDown
        rotavap_name="rotavap"
        comment="" />
      <CRotavapStart
        rotavap_name="rotavap"
        comment="" />
      <EvaporateDynamic
        vessel="rotavap"
        max_time="3600.0"
        comment="" />
      <CRotavapStop
        rotavap_name="rotavap"
        comment="" />
      <StopHeatChill
        vessel="rotavap"
        heater="rotavap"
        chiller="None"
        comment="">
        <CTemperatureControllerStop
          temperature_controller="rotavap"
          comment="" />
      </StopHeatChill>
      <CRotavapLiftUp
        rotavap_name="rotavap"
        comment="" />
      <Wait
        time="5 min"
        wait_recording_speed="2000.0"
        after_recording_speed="14.0"
        comment="">
        <CSetRecordingSpeed
          recording_speed="2000.0"
          comment="" />
        <CWait
          time="5 min"
          comment="" />
        <CSetRecordingSpeed
          recording_speed="14.0"
          comment="" />
      </Wait>
      <Transfer
        stir_to_vessel="False"
        stir_from_vessel="False"
        rinse_stir="True"
        stir_speed="250.0"
        from_vessel="rotavap"
        to_vessel="Waste_H"
        volume="all"
        amount="None"
        from_port="collect"
        to_port="0"
        through="None"
        time="None"
        aspiration_speed="40.0"
        move_speed="40.0"
        dispense_speed="40.0"
        viscous="False"
        through_cartridge="None"
        transfer_all="True"
        from_vessel_has_stirrer="True"
        from_vessel_has_heater="True"
        from_vessel_has_chiller="False"
        flush_tubing="False"
        rinsing_solvent="None"
        rinsing_volume="None"
        rinsing_repeats="1"
        rinsing_solvent_vessel="None"
        rinse_withdrawal_excess="0.2"
        solid="False"
        to_vessel_has_stirrer="False"
        rinse_stir_time="30.0"
        rinse_settle_time="10.0"
        aspiration_valve="Valve_H"
        through_nodes="Valve_H"
        comment="">
        <StopStir
          vessel="rotavap"
          stirring_controller="rotavap"
          comment="">
          <CStirringControllerStop
            stirring_controller="rotavap"
            comment="" />
        </StopStir>
        <CMove
          from_vessel="rotavap"
          to_vessel="Waste_H"
          volume="all"
          move_speed="40.0"
          aspiration_speed="40.0"
          dispense_speed="40.0"
          from_port="collect"
          to_port="0"
          through="None"
          use_backbone="True"
          repeats="1"
          estimated_volume="220 mL"
          comment="" />
        <StopHeatChill
          vessel="rotavap"
          heater="rotavap"
          chiller="None"
          comment="">
          <CTemperatureControllerStop
            temperature_controller="rotavap"
            comment="" />
        </StopHeatChill>
        <StopStir
          vessel="rotavap"
          stirring_controller="rotavap"
          comment="">
          <CStirringControllerStop
            stirring_controller="rotavap"
            comment="" />
        </StopStir>
      </Transfer>
    </Evaporate>
    <Shutdown
      vacuums=""
      heaters="hotplate2 hotplate"
      stirrers="stirrer_separator"
      rotavaps="rotavap"
      chillers=""
      comment="">
      <CStirringControllerStop
        stirring_controller="rotavap"
        comment="" />
      <CTemperatureControllerStop
        temperature_controller="rotavap"
        comment="" />
      <CRotavapLiftUp
        rotavap_name="rotavap"
        comment="" />
      <CStirringControllerStop
        stirring_controller="stirrer_separator"
        comment="" />
      <CStirringControllerStop
        stirring_controller="hotplate2"
        comment="" />
      <CTemperatureControllerStop
        temperature_controller="hotplate2"
        comment="" />
      <CStirringControllerStop
        stirring_controller="hotplate"
        comment="" />
      <CTemperatureControllerStop
        temperature_controller="hotplate"
        comment="" />
    </Shutdown>
  </Procedure>

</Synthesis>

</XDL>
