# Supplementary material for: Reaction blueprints and logical control flow for parallelized chiral synthesis in the Chemputer
Source: Nat Commun. 2024 Nov 26;15:10261. doi: 10.1038/s41467-024-54238-6 (PMC11599859; doi:10.1038/s41467-024-54238-6)
Supplement: Supplementary file 3 — Supplementary Data 1 [file 41467_2024_54238_MOESM3_ESM.zip › 9a Recycling.xdl]

<XDL>

<!-- Recyclable assymetric Michael addition -->

<Blueprint id='RAMA_reaction'>

    <Hardware>
      <Component id="reactor" type="reactor"/>
      <Component id='aqueous_phase' type='flask' />
    </Hardware>

    <Reagents>
      <Reagent id='aldehyde' role='reagent' />
      <Reagent id='nitrostyrene' role='reagent'  />
      <Reagent id='benzoic_acid' role='catalyst' />
      <Reagent name='water' role='solvent'/>
    </Reagents>

    <Parameters>
      <Parameter id='reaction_time' type='time'/>
    </Parameters>

    <Procedure>
     <Add
        vessel='reactor'
        reagent='nitrostyrene'
        amount='1 eq.'
        confirm_solid='False'
      />

       <Add
        vessel='reactor'
        reagent='benzoic_acid'
        amount='0.5 eq.'
        confirm_solid='False'
      />

      <Transfer
        from_vessel='aqueous_phase'
        to_vessel='reactor'
        volume='all'
        flush_tubing='True'
      />

      <Add
        vessel='reactor'
        reagent='aldehyde'
        amount='2 eq.'
        priming_volume='1.5 ml'
        aspiration_speed='10'
        stir='True'
        flush_solvent='water'
        flush_solvent_volume='1 mL'
      />

      <Stir
        vessel='reactor'
        time='reaction_time'
      />
    </Procedure>

</Blueprint>

<Blueprint id='RAMA_recycling'>

    <Hardware>
      <Component id="reactor" type="reactor"/>
      <Component id="separator" type="separator"/>
      <Component id="separator2" type="separator"/>
    </Hardware>

    <Reagents>
      <Reagent id='extraction_solvent' role='solvent'/>
    </Reagents>

    <Parameters>
      <Parameter id='aqueous_volume' type='volume' value='15 mL' />
    </Parameters>

    <Procedure>
      <Repeat repeats='2'>
        <Transfer
          from_vessel='reactor'
          to_vessel='separator2'
          volume='all'
          stir_from_vessel='True'
          rinsing_solvent='extraction_solvent'
          rinsing_volume='aqueous_volume'
          rinsing_repeats='3'
          flush_tubing='True'
        />

        <Stir
          vessel='separator2'
          stir_speed='600'
          time='2 min'
        />

        <Wait
          time='2 min'
        />

        <!-- Priming -->
        <Transfer
          from_vessel='separator2'
          to_vessel='reactor'
          volume='2.5 mL'
          flush_tubing='False'
        />
        <Transfer
          from_vessel='separator2'
          to_vessel='reactor'
          volume='aqueous_volume'
          flush_tubing='True'
        />

        <Transfer
          from_vessel='separator2'
          to_vessel='separator'
          volume='all'
          flush_tubing='True'
        />
      </Repeat>

      <Transfer
        from_vessel='reactor'
        to_vessel='separator2'
        volume='all'
        flush_tubing='True'
      />

  </Procedure>

</Blueprint>

<Blueprint id='RAMA_workup'>

    <Hardware>
      <Component id="separator" type="separator"/>
      <Component id="rotavap" type="rotavap"/>
      <Component id="cartridge_mgso4" type="cartridge"/>
      <Component id='product_flask' type='flask' />
    </Hardware>

    <Reagents>
      <Reagent id='washing_solvent' role='solvent'/>
      <Reagent id='transfer_solvent' role='solvent' />
    </Reagents>

    <Procedure>

     <Wait
        time='10 min'
      />

      <Separate
        purpose='wash'
        from_vessel='separator'
        separation_vessel='separator'
        to_vessel='separator'
        solvent='washing_solvent'
        product_phase='top'
        solvent_volume='50 mL'
        repeats='2'
      />

      <Transfer
        from_vessel='separator'
        to_vessel='rotavap'
        volume='all'
        through_cartridge='cartridge_mgso4'
        rinsing_solvent='transfer_solvent'
        rinsing_volume='30 mL'
        rinsing_repeats='1'
        move_speed='10'
        flush_tubing='True'
      />

      <ResetHandling
        solvent='transfer_solvent'
      />

      <Evaporate
        vessel='rotavap'
        temp='40'
        mode='auto'
        time='30 min'
      />

      <Evaporate
        vessel='rotavap'
        temp='40'
        pressure='1 mbar'
        mode='manual'
        time='10 min'
      />

      <Repeat repeats='2'>
        <Add
          vessel='rotavap'
          reagent='transfer_solvent'
          volume='7 mL'
          stir='True'
          prime_n_times='0'
        />
        <Transfer
          from_vessel='rotavap'
          to_vessel='product_flask'
          stir_from_vessel='False'
          volume='15 mL'
          flush_tubing='True'
        />
      </Repeat>

      <ResetHandling
        solvent='transfer_solvent'
        volume='10 mL'
      />

      <HeatChillToTemp
        vessel='product_flask'
        temp='35'
        stir='False'
        continue_heatchill='True'
      />
      <Purge
        vessel='product_flask'
        time='30 min'
      />
      <StopHeatChill
        vessel='product_flask'
      />

    </Procedure>

  </Blueprint>

<Blueprint id='Cleaning'>

    <Hardware>
      <Component id="separator" type="separator"/>
      <Component id="separator2" type="separator"/>
      <Component id="rotavap" type="rotavap"/>
    </Hardware>

    <Reagents>
      <Reagent name='water'/>
      <Reagent name='acetone'/>
      <Reagent name='et2o'/>
    </Reagents>

    <Procedure>
      <CleanVessel
        vessel='separator2'
        solvent='acetone'
        volume='30 mL'
        repeats='1'
      />
      <CleanVessel
        vessel='separator2'
        solvent='water'
        volume='30 mL'
        repeats='1'
      />
      <CleanVessel
        vessel='separator'
        solvent='acetone'
        volume='30 mL'
        repeats='1'
      />
      <CleanVessel
        vessel='separator'
        solvent='water'
        volume='30 mL'
        repeats='1'
      />
      <ResetHandling
        solvent='acetone'
        volume='10 mL'
      />
      <ResetHandling
        solvent='et2o'
        volume='10 mL'
      />
      <CleanVessel
        vessel='rotavap'
        solvent='et2o'
        volume='30 mL'
        repeats='1'
        dry='False'
      />
    </Procedure>

</Blueprint>


<Synthesis>
    <Hardware>

      <Component id="reactor1" type="reactor" />
      <Component id="reactor2" type="reactor" />
      <Component id="reactor3" type="reactor" />
      <Component id="reactor4" type="reactor" />

      <Component id="separator" type="separator"/>
      <Component id="separator2" type="separator"/>
      <Component id="rotavap" type="rotavap"/>

      <Component id="cartridge_mgso4_1" type="cartridge" />
      <Component id="cartridge_mgso4_2" type="cartridge"/>
      <Component id="cartridge_mgso4_3" type="cartridge"/>
      <Component id="cartridge_mgso4_4" type="cartridge"/>

      <Component id='product1' type='flask' />
      <Component id='product2' type='flask' />
      <Component id='product3' type='flask' />
      <Component id='product4' type='flask' />
    </Hardware>

    <Reagents>

      <!-- <Reagent name='butyraldehyde' molecular_weight='72 g/mol' density='0.8 g/ml' role='aldehyde' /> -->
      <Reagent name='valeraldehyde' molecular_weight='86 g/mol' density='0.81 g/ml' role='aldehyde' />
      <!-- <Reagent name='hexanal' molecular_weight='100 g/mol' density='0.815 g/ml' role='aldehyde' /> -->
      <!-- <Reagent name='phenylproprionaldehyde' molecular_weight='134 g/mol' density='1.01 g/ml' role='aldehyde' /> -->

      <Reagent name='trans-nitrostyrene' molecular_weight='149 g/mol' solid='True' role='nitroolefin'/>
      <!-- <Reagent name='trans-4-methylnitrostyrene' molecular_weight='163 g/mol' solid='True' role='nitroolefin'/> -->
      <!-- <Reagent name='2-(2-nitrovinyl)furan' molecular_weight='139 g/mol' solid='True' role='nitroolefin'/> -->
      <!-- <Reagent name='2-(2-nitrovinyl)thiophene' molecular_weight='155 g/mol' solid='True' role='nitroolefin'/> -->

      <Reagent name='benzoic acid' molecular_weight='122 g/mol' solid='True' role='catalyst' />
      <Reagent name='catalyst' molecular_weight='439 g/mol' solid='True' role='catalyst' />
      <Reagent name='water' role='solvent' />
      <Reagent name='hexane/et2o'  role='solvent' />
      <Reagent name='et2o'  role='solvent' />
      <Reagent name='nahco3'  role='solvent' />
      <Reagent name='acetone' role='solvent' />

    </Reagents>

    <Parameters>
      <Parameter id='reaction_time1' type='time' value='4 h'/>
      <Parameter id='reaction_time2' type='time' value='5 h'/>
      <Parameter id='reaction_time3' type='time' value='5 h'/>
      <Parameter id='reaction_time4' type='time' value='6 h'/>
      <Parameter id='aqueous_volume' type='volume' value='15 mL' />
    </Parameters>

    <Procedure>

      <Add
        vessel='reactor1'
        reagent='catalyst'
        amount='0.5 mmol'
        confirm_solid='False'
      />

      <Add
        vessel='separator2'
        reagent='water'
        amount='aqueous_volume'
      />

      <Repeat r.type='reactor' c.type='cartridge' p.type='flask' rxn_time.type='time' >

         <RAMA_reaction
           reactor='r'
           aldehyde='valeraldehyde'
           nitrostyrene='trans-nitrostyrene'
           benzoic_acid='benzoic acid'
           reaction_time='rxn_time'
           aqueous_phase='separator2'
           equiv_reference='nitrostyrene'
           equiv_amount='10 mmol'
           queue='a'
         />

         <RAMA_recycling
           reactor='r'
           separator='separator'
           separator2='separator2'
           extraction_solvent='hexane/et2o'
           aqueous_volume='aqueous_volume'
         />

         <RAMA_workup
           cartridge_mgso4='c'
           product_flask='p'
           separator='separator'
           rotavap='rotavap'
           washing_solvent='nahco3'
           transfer_solvent='et2o'
           queue='b'
         />

         <Cleaning
           rotavap='rotavap'
           separator='separator'
           separator2='separator2'
           queue='b'
        />

        </Repeat>

    </Procedure>
</Synthesis>

</XDL>
